# Supplementary material for: Locomotor, ecological and phylogenetic drivers of skeletal proportions in frogs
Source: J Anat. 2023 May 19;243(3):404–20. doi: 10.1111/joa.13886 (PMC10439368; doi:10.1111/joa.13886)
Supplement: Supplementary file 1 — Data S1. [file JOA-243-404-s002.xlsx]

## Sheet: Full dataset
species	family	clade	LM	LM_citation	habitat	subhabitat	habitat_citation	sacrum_shape	iliac_ridge	urostylic_ridge	Scan_source	skull	gap	vertebrae	pelvis	ESD	sacral_width	ilium	urostyle	femur	femur_width	tibiofibula	calcaneus	foot	humerus	humerus_width	radioulna	hand	iliac_angle
Acanthixalus_spinosus	Hyperoliidae	Ranoidea	AJ	Andrew_Gray	Arboreal	Rainforest	AmphibiaWeb	LB	ridge*	half	ark:/87602/m4/M24233	12.55	0.98	10.07	12.26	0.88	5.56	9.14	9.58	14.73	0.59	15.84	9.24	13.64	8.48	0.63	6.71	10.92	10.8149
Acris_gryllus	Hylidae	Hyloidea	TJ	Andrew_Gray	Terrestrial	Wetlands	AmphibiaWeb	LB	ridge*	half	ark:/87602/m4/M20037	7.25	1.04	5.09	7.59	0.6	3.13	5.7	5.3	10.43	0.51	12.73	6.25	11.47	4.86	0.53	3.44	5.82	7.91589
Adelophryne_gutturosa	Eleutherodactylidae	Hyloidea	TJ	Andrew_Gray	Terrestrial	Rainforest	AmphibiaWeb	SH	ridge	ridge	ark:/87602/m4/M40363	12.4	0.66	7.84	12.41	1.03	4.76	9.38	9.56	15.75	0.69	17.43	8.68	16.01	8.46	0.78	6.31	8.29	6.76537
Adenomera_andreae	Leptodactylidae	Hyloidea	TJ	Andrew_Gray	Terrestrial	Forest	IUCN_Red_List	SH	ridge	ridge	ark:/87602/m4/M13750	8.67	0.99	7.3	10.6	0.83	4.33	8.26	8.35	9.75	0.53	11.45	6.21	12.27	6.53	0.58	4.71	6.23	6.56941
Agalychnis_lemur	Phyllomedusidae	Hyloidea	AJ	AmphibiaWeb	Arboreal	Montane_forest	AmphibiaWeb	FA	smooth	lateral	L.B.Porro	12.29	0.92	13.38	15.23	4.51	7.01	13.88	11.29	17.9	0.79	20.29	13.38	12.2	11.23	0.9	8.72	10.39	11.7856
Aglyptodactylus_madagascariensis	Mantellidae	Ranoidea	TJ	AmphibiaWeb	Terrestrial	Forest	AmphibiaWeb	SH	ridge	ridge	ark:/87602/m4/M49932	17.76	1.81	15.77	21.01	1.51	8.97	15.18	14.8	28.12	1.72	32.66	13.84	29.45	14.45	1.12	11.14	14.47	8.88661
Allobates_kingsburyi	Aromobatidae	Hyloidea	TJ	Jorgensen_&_Reilly,_2013_(A.inguinalis)	Terrestrial	Forest	DendroWiki	SH	ridge	ridge	ark:/87602/m4/M24017	6.58	0.56	5.38	6.29	0.46	3.1	4.66	4.54	7.7	0.42	7.78	4.05	6.3	5.6	0.43	3.57	4.68	8.57719
Allophryne_ruthveni	Allophrynidae	Hyloidea	AJ	AmphibiaWeb	Terrestrial	Forest	AmphibiaWeb	LB	smooth	lateral	ark:/87602/m4/M26338	6.71	1.07	8.59	9.25	2	4.11	8.36	7.12	8.86	0.37	9.77	5.72	8.28	6.35	0.51	4.13	6.67	11.1735
Alsodes_nodosus	Alsodidae	Hyloidea	WH	Jorgensen_&_Reilly,_2013_(A.vanzolinii)	Terrestrial	Shrubland	IUCN_Red_List	LB	smooth	half	ark:/87602/m4/M20871	13.1	1.76	11.41	15.54	1.49	6.39	11.39	10.82	15.21	0.86	15.91	8.13	25.27	9.49	1.11	6.81	11.91	10.8293
Alytes_obstetricans	Alytidae	Basal	BWH	Keeffe_&_Blackburn,_2020	Terrestrial	Montane_forest	AmphibiaWeb	LB	smooth	T-shaped	ark:/87602/m4/M24008	13.56	1.46	13.86	18.11	3.54	7.93	14.46	13.39	14.62	0.89	15.16	9.39	16.31	9.49	1.31	7.06	12.36	9.43336
Ameerega_trivittata	Dendrobatidae	Hyloidea	TJ	Andrew_Gray	Terrestrial	Forest	AmphibiaWeb	SH	ridge*	ridge*	ark:/87602/m4/M29052	12.07	0.75	13.19	16.37	1.22	6.46	12.2	13.68	16.97	0.9	19.56	10.57	16.34	12.84	0.85	8.54	10.8	5.57399
Amnirana_albolabris	Ranidae	Ranoidea	TJ	Andrew_Gray	Riparian	Forest	IUCN_Red_List	SH	ridge	ridge	ark:/87602/m4/M39710	23.19	1.71	18.72	29.1	2.24	11.71	23.28	23.16	28.35	1.33	34.49	16.94	28.01	17.65	1.43	12.4	18.86	6.91162
Amnirana_galamensis_bravana	Ranidae	Ranoidea	TJ	Andrew_Gray	Riparian	Savanna	AmphibiaWeb	SH	ridge	ridge	ark:/87602/m4/M20034	22.22	1.41	18.76	27.14	2	10.1	20.11	20.41	26.47	1.45	30.63	16.28	34.63	16.48	1.51	10.96	17.85	6.80881
Anaxyrus_fowleri	Bufonidae	Hyloidea	BWH	Zug,_1972	Terrestrial	Open_areas	AmphibiaWeb	FA*	ridge*	ridge*	ark:/87602/m4/M11366	13.92	2.05	14.47	19.12	2.31	10.34	15.75	13.5	18.59	1.04	19.03	9.33	17.86	14.37	1.49	9.31	11.98	10.3698
Andinobates_minutus	Dendrobatidae	Hyloidea	TJ	Andrew_Gray	Terrestrial	Forest	IUCN_Red_List	SH	ridge	half	L.B.Porro	5.11	0.38	4.26	5.52	0.45	2.53	4.38	3.97	5.65	0.33	6.1	4.01	5.18	4.57	0.32	3.28	3.47	6.68659
Anhydrophryne_rattrayi	Pyxicephalidae	Ranoidea	TJ	Jorgensen_&_Reilly,_2013	Terrestrial	Forest	IUCN_Red_List	LB*	ridge	half	ark:/87602/m4/M24513	5.95	0.53	5.1	6.55	0.59	2.58	5.21	5.04	6.69	0.31	6.74	4.03	7.61	4.3	0.39	2.83	4.24	7.05608
Ansonia_mcgregori	Bufonidae	Hyloidea	WH	Jorgensen_&_Reilly,_2013_(A.albomaculata)	Terrestrial	Forest	IUCN_Red_List	LB	smooth	half_+_lateral	ark:/87602/m4/M24984	11.72	1.62	16.98	19.28	5.63	9.81	15.41	14.1	19.99	1.02	21.64	12.15	18.13	14.77	1.09	11.33	13.09	11.1312
Aparasphenodon_brunoi	Hylidae	Hyloidea	AJ	Jorgensen_&_Reilly,_2013	Arboreal	Forest	IUCN_Red_List	LB	smooth	half	ark:/87602/m4/M37683	20.84	2.27	18.6	19.27	1.88	7.38	16.32	14.32	20.3	0.83	22.11	13.15	17.49	12.6	1.19	8.29	14.96	8.47427
Argenteohyla_siemersi	Hylidae	Hyloidea	TJ	IUCN_Red_List	Riparian	Forest	IUCN_Red_List	LB	smooth	half	ark:/87602/m4/M37687	16.64	1.65	18.29	20.5	2.85	8.99	17.55	14.71	19.27	1.03	21.78	14.02	21.96	13.23	1.57	9.17	15.87	11.1208
Arthroleptella_lightfooti	Pyxicephalidae	Ranoidea	WH	Andrew_Gray	Terrestrial	Forest	IUCN_Red_List	SH	ridge	half	ark:/87602/m4/M25077	5.2	0.68	3.95	5.53	0.36	1.97	4.16	4.13	5.09	0.22	5.08	3.3	5.48	3.5	0.29	2.45	3.34	6.27929
Arthroleptis_bioko	Arthroleptidae	Ranoidea	TJ	Dave_Blackburn	Terrestrial	Montane_forest	AmphibiaWeb	SH	ridge	ridge	L.B.Porro	10.09	0.67	9.38	12.62	0.78	4.77	9.81	10.45	14.73	0.59	16.27	7.54	15.28	8.99	0.62	6.9	11.24	3.65282
Ascaphus_truei	Ascaphidae	Basal	WH	Jorgensen_&_Reilly,_2013	Riparian	Forest	IUCN_Red_List	LB	smooth	lateral	ark:/87602/m4/M11258	12	1.51	13.27	13.41	1.94	7.51	8.95	9.26	15.67	0.86	18.45	11.74	14.77	11.43	1.4	7.74	10.86	15.3885
Astylosternus_diadematus	Arthroleptidae	Ranoidea	TJ	Jorgensen_&_Reilly,_2013	Riparian	Forest	IUCN_Red_List	SH	ridge	ridge	ark:/87602/m4/M21509	17.84	1.74	14.95	17.26	1.34	7.41	11.59	11.63	21.67	1.13	24.53	11.8	22.67	13.24	1.11	9.92	12.66	7.38634
Atelognathus_patagonicus	Batrachylidae	Hyloidea	TJ	Andrew_Gray	Riparian	Shrubland	AmphibiaWeb	LB	smooth	half	ark:/87602/m4/M21953	9.96	1.43	7.84	10.83	1.1	4.68	8.46	7.53	10.28	0.53	10.67	4.9	15.29	6.29	0.68	4.45	8.35	8.12036
Atelopus_ignescens	Bufonidae	Hyloidea	BWH	Jorgensen_&_Reilly,_2013_(A.spumaris)	Riparian	Montane_forest	AmphibiaWeb	LB	smooth	half_+_lateral	ark:/87602/m4/M11496	9.9	0.76	12.46	14.79	3.93	9.36	10.58	9.29	12.41	0.88	11.83	7.99	13.5	10.57	1.06	7.31	10.05	17.1513
Balebreviceps_hillmani	Brevicepitidae	Ranoidea	BWH	Andrew_Gray	Terrestrial	Montane_forest	AmphibiaWeb	FA	smooth	half	ark:/87602/m4/M22198	8.76	1.57	12.14	14.13	2.89	6.25	10	7.34	8.99	1.02	8.41	5.93	8.82	9.09	1.26	5.53	7.51	10.0496
Barbourula_busuangensis	Bombinatoridae	Basal	AQ	AmphibiaWeb	Aquatic	Forest	AmphibiaWeb	FA	smooth	T-shaped	ark:/87602/m4/M11259	26.76	2.04	25.63	37.69	12.46	17.98	31.79	28.38	32.39	2.26	30.89	18.1	28.72	19.07	2.02	13.65	21.99	8.98531
Barycholos_pulcher	Strabomantidae	Hyloidea	TJ	Jorgensen_&_Reilly,_2013	Terrestrial	Forest	AmphibiaWeb	SH	ridge	ridge	ark:/87602/m4/M20040	7.43	0.77	5.73	8	0.53	3.11	6.01	6.1	8.37	0.43	9.98	4.98	10.17	5.25	0.44	3.8	5.59	7.1207
Batrachyla_taeniata	Batrachylidae	Hyloidea	WH	Jorgensen_&_Reilly,_2013_(B.leptopis)	Riparian	Various	IUCN_Red_List	SH*	ridge	half	L.B.Porro	11.83	1.33	10.37	14.73	1.15	5.3	10.65	11.13	16.5	0.89	19.04	10.1	20.38	9.62	1.04	7.19	11.52	8.39574
Boana_boans	Hylidae	Hyloidea	AJ	AmphibiaWeb	Arboreal	Rainforest	AmphibiaWeb	FA	ridge	half	ark:/87602/m4/M20317	27.62	3.68	30.92	42.12	4.4	18.93	32.92	31.77	49.64	1.98	49.64	28.75	34.97	23.26	2.2	16.27	27.74	10.1653
Bombina_maxima	Bombinatoridae	Basal	WH	Jorgensen_&_Reilly,_2013	Riparian	Wetlands	Huang_et_al.,_2013	FA	smooth	T-shaped	ark:/87602/m4/M12422	13.87	1.54	17.3	22.96	7.19	11.15	18.2	15.21	16.72	1.15	16.5	9.88	16.39	11.15	1.44	7.97	12.32	9.91882
Boophis_boehmei	Mantellidae	Ranoidea	TJ	Jorgensen_&_Reilly,_2013_(B.tephraeomystax)	Terrestrial	Rainforest	AmphibiaWeb	SH	ridge	ridge	ark:/87602/m4/M24352	11.48	1.31	10.2	12.03	0.82	4.45	9.1	8.84	15.03	0.57	16.55	9.7	10.69	8.24	0.63	6.21	9.34	5.48611
Brachycephalus_ephippium	Brachycephalidae	Hyloidea	WH	Jorgensen_&_Reilly,_2013	Terrestrial	Forest	AmphibiaWeb	SH*	ridge	ridge	ark:/87602/m4/M12426	5.43	0.6	5.61	6.29	1.01	4.18	4.65	4.78	6.02	0.48	6.06	4.25	4.78	5.05	0.56	3.51	3.06	11.8515
Brachytarsophrys_carinense	Megophryidae	Basal	WH	Jorgensen_&_Reilly,_2013	Riparian	Forest	IUCN_Red_List	FA	ridge	ridge*	ark:/87602/m4/M16763	28.46	2.25	34.25	46.7	11.1	23.92	39.17	32.13	38.35	2.68	37.52	21.06	37.24	24.63	3.51	17.99	22.28	10.0567
Buergeria_japonica	Rhacophoridae	Ranoidea	AJ	Jorgensen_&_Reilly,_2013	Arboreal	Various	AmphibiaWeb	SH	ridge	ridge	ark:/87602/m4/M25602	11.1	1.71	8.96	12.73	0.88	4.87	9.81	9.99	17.69	0.78	20.09	9.19	17.67	9.03	0.71	6.12	9.94	5.55723
Bufo_bufo	Bufonidae	Hyloidea	BWH	iNaturalist	Terrestrial	Forest	AmphibiaWeb	LB	smooth	half	L.B.Porro	16.45	2.06	17.74	26.55	3.62	11.04	21.35	17.53	19.58	1.63	18.02	10.01	24.81	17.05	2.02	12.11	17.21	8.10477
Cacosternum_boettgeri	Pyxicephalidae	Ranoidea	BWH	Minter,_2004	Terrestrial	Grassland	IUCN_Red_List	LB	smooth	smooth	ark:/87602/m4/M24502	7.14	1.7	7.94	9.45	1.44	3.62	7.78	7.01	7.77	0.42	8.57	5.11	10.72	5.39	0.44	3.45	4.93	5.828
Callulina_kisiwamsitu	Brevicepitidae	Ranoidea	BWH	Jorgensen_&_Reilly,_2013_(C.kreffti)	Terrestrial	Forest	IUCN_Red_List	FA	smooth	half_+_lateral	ark:/87602/m4/M22207	12.41	2.34	17.4	19.25	5.09	9.03	19.47	12.26	16.67	1.19	14.78	10.02	14.51	13.44	1.54	9.46	13.06	5.77762
Calyptocephalella_gayi	Calyptocephalellidae	Neobatrachia	AQ	AmphibiaWeb	Aquatic	Wetlands	AmphibiaWeb	LB	ridge	ridge	ark:/87602/m4/M22560	20.84	2.39	19.32	23.58	2.46	10.9	19.88	17.57	18.02	1.86	17.3	9.27	25.76	12.84	1.85	9.78	16.18	9.36518
Cardioglossa_cyaneospila	Arthroleptidae	Ranoidea	TJ	Dave_Blackburn	Terrestrial	Montane_forest	IUCN_Red_List	SH	ridge	ridge	ark:/87602/m4/M21506	9.79	1.16	9.91	13.3	0.94	5.12	10.84	10.78	13.08	0.59	13.65	7.69	14.12	9.9	0.75	7.4	12.11	6.80799
Centrolene_buckleyi	Centrolenidae	Hyloidea	AJ	Jorgensen_&_Reilly,_2013_(C.prosoblepon)	Arboreal	Montane_forest	IUCN_Red_List	LB	smooth	half	ark:/87602/m4/M12442	8.97	1.71	9	10.97	1.88	5.71	9.72	8.66	14.12	0.57	14.9	9.46	13.28	8.63	0.68	5.79	11	10.492
Ceratophrys_aurita	Ceratophryidae	Hyloidea	WH	Jorgensen_&_Reilly,_2013_(C.cornuta)	Terrestrial	Forest	IUCN_Red_List	LB	ridge*	ridge*	L.B.Porro	48.39	5.11	33.02	51.53	5.96	28.83	35.9	29.45	41.76	3.55	42.88	25.86	41.9	37	4.94	27.07	35.39	16.0492
Ceuthomantis_smaragdinus	Ceuthomantidae	Hyloidea	TJ	Andrew_Gray	Terrestrial	Montane_forest	AmphibiaWeb	SH	ridge	half	ark:/87602/m4/M24433	7.29	0.75	5.34	6.85	0.38	3.01	5.08	4.91	8.46	0.37	10.35	5.97	8.21	4.69	0.37	3.54	5.65	10.7208
Chacophrys_pierottii	Ceratophryidae	Hyloidea	BWH	Keeffe_&_Blackburn,_2020	Terrestrial	Shrubland	IUCN_Red_List	LB	smooth	ridge*	ark:/87602/m4/M37697	15.79	2.33	11.52	12.89	1.44	7.36	11.32	10.01	11.86	1.33	10.49	5.41	13.85	10.07	1.39	6.33	9.19	10.4078
Chiromantis_rufescens	Rhacophoridae	Ranoidea	AJ	Jorgensen_&_Reilly,_2013_(C.xerampelina)	Arboreal	Forest	AmphibiaWeb	SH	ridge	ridge	ark:/87602/m4/M37697	15.79	2.01	16.42	20.49	1.27	7.41	15.87	15.12	21.68	0.81	24.36	12.62	19.25	13.38	0.96	8.8	14.37	6.07672
Cochranella_granulosa	Centrolenidae	Hyloidea	AJ	Jorgensen_&_Reilly,_2013_(C.albomaculata)	Arboreal	Forest	IUCN_Red_List	FA	smooth	half	ark:/87602/m4/M16298	7.71	1.01	8.19	11.55	1.56	5	8.5	7.78	12.32	0.5	13.49	7.63	10.62	6.25	0.56	4.42	8.2	12.5018
Conraua_crassipes	Conrauidae	Ranoidea	TJ	Andrew_Gray	Riparian	Rainforest	IUCN_Red_List	SH	ridge	ridge	ark:/87602/m4/M22660	18.31	2.62	14.39	22.43	1.56	9.62	15.96	20.1	23.95	1.23	24.24	11.22	23.73	14.57	1.44	10.2	14.52	8.34018
Cophyla_phyllodactyla	Microhylidae	Ranoidea	AJ	Andrew_Gray	Arboreal	Rainforest	AmphibiaWeb	LB	smooth	smooth	ark:/87602/m4/M45194	7.41	0.84	8.35	9.71	1.48	4.1	8.5	7.51	9.05	0.46	9.54	5.65	8.46	6.06	0.65	4.13	6.27	9.5485
Cornufer_guentheri	Ceratobatrachidae	Ranoidea	TJ	Andrew_Gray	Terrestrial	Rainforest	IUCN_Red_List	SH	ridge	ridge	L.B.Porro	22.82	1.55	15.68	22.42	1.86	10.63	17.23	17.3	22.57	1.19	24.21	11.96	24.56	15.65	1.31	11.32	14.18	7.66429
Cornufer_guppyi	Ceratobatrachidae	Ranoidea	TJ	Andrew_Gray	Riparian	Rainforest	IUCN_Red_List	SH	ridge	ridge	ark:/87602/m4/M37444	55.47	4.15	40.6	66.51	4.25	29.78	47.35	45.53	74.11	4.29	82.06	41.26	76.05	39.19	3.68	28.89	41.3	10.8895
Corythomantis_greeningi	Hylidae	Hyloidea	AJ	AmphibiaWeb	Arboreal	Savanna	AmphibiaWeb	FA	smooth	ridge*	ark:/87602/m4/M37680	13.99	1.7	14.75	14.41	2.2	6.44	12.45	11.19	14.19	0.68	15.58	8.86	12.81	9.69	0.99	6.5	9.61	7.84804
Craugastor_laticeps	Craugastoridae	Hyloidea	TJ	Jorgensen_&_Reilly,_2013_(C.crassidigitus)	Terrestrial	Forest	IUCN_Red_List	SH	ridge	ridge	ark:/87602/m4/M12670	19.17	1.61	13.69	21.31	1.35	8.33	15.4	15.29	26.54	1.27	30.26	16.26	25.81	14	1.28	10.58	19.9	7.44333
Crossodactylus_trachystomus	Hylodidae	Hyloidea	TJ	Andrew_Gray	Riparian	Forest	IUCN_Red_List	SH	ridge	ridge	ark:/87602/m4/M24014	7.04	0.6	7.07	7.67	0.77	3.84	5.6	5.23	9.22	0.48	10.62	5.18	10.63	6.33	0.51	4.16	6.99	8.16153
Cruziohyla_calcarifer	Phyllomedusidae	Hyloidea	AJ	Andrew_Gray	Arboreal	Forest	IUCN_Red_List	FA	smooth	half	L.B.Porro	18.39	1.47	21.76	24.57	7.36	12.85	21.97	18.52	29.5	1.29	30.6	18.32	21.83	17.23	1.6	11.6	19.37	11.6994
Cryptobatrachus_boulengeri	Hemiphractidae	Hyloidea	TJ	Andrew_Gray	Riparian	Montane_forest	IUCN_Red_List	SH	ridge	ridge	ark:/87602/m4/M36084	15.12	1.56	12.58	15.15	1.15	7.24	11.98	11.66	22.83	1.05	23.84	12.55	17.97	12.24	1.09	8.56	12.27	6.83141
Cycloramphus_asper	Cycloramphidae	Hyloidea	TJ	Jorgensen_&_Reilly,_2013	Terrestrial	Forest	IUCN_Red_List	LB	smooth	half*	ark:/87602/m4/M22882	19.55	1.48	16.51	24.21	2.39	9.89	17.79	18.05	24.64	1.26	25.85	12.72	25.75	14.19	1.69	10.13	15.82	6.45499
Dendrobates_auratus	Dendrobatidae	Hyloidea	WH	Jorgensen_&_Reilly,_2013	Terrestrial	Forest	AmphibiaWeb	SH	smooth	smooth	ark:/87602/m4/M62312	3.69	0.06	4.21	5.48	0.43	2.11	4.02	4.16	4.67	0.28	4.86	2.84	4.04	4.26	0.3	2.88	3.36	4.70868
Discoglossus_pictus	Alytidae	Basal	BWH	Jorgensen_&_Reilly,_2013	Riparian	Various	AmphibiaWeb	LB	ridge	T-shaped	ark:/87602/m4/M29728	14.68	1.64	14.03	18.68	2.82	8.05	16.87	16.64	18.87	1.04	21.58	12.49	19.03	11.09	1.21	7.27	11.23	4.98187
Eleutherodactylus_dimidiatus	Eleutherodactylidae	Hyloidea	TJ	Diaz_et_al.,_2005	Terrestrial	Forest	AmphibiaWeb	SH	ridge	ridge	ark:/87602/m4/M16414	7.47	0.59	5.17	7.42	0.58	3.03	5.39	5.56	8.41	0.48	10.43	5.14	8.84	4.92	0.48	3.42	4.59	5.58962
Eleutherodactylus_orientalis	Eleutherodactylidae	Hyloidea	TJ	Diaz_et_al.,_2006_(E.dimidiatus)	Terrestrial	Forest	AmphibiaWeb	SH	ridge	ridge	ark:/87602/m4/M12676	4.23	0.26	3.19	5.11	0.39	2.05	3.94	4.05	5.32	0.26	5.42	3.53	4.53	3.7	0.27	3	2.46	6.77786
Engystomops_pustulosus	Leptodactylidae	Hyloidea	WH	Ponssa_et_al.,_2018	Terrestrial	Various	AmphibiaWeb	LB	ridge	half	ark:/87602/m4/M49917	7.92	0.51	7.65	10.28	1.39	4.71	8.13	7.73	9.65	0.59	10.55	5.35	10.81	6.92	0.7	5.44	6.72	9.30829
Eupsophus_roseus	Alsodidae	Hyloidea	WH	Jorgensen_&_Reilly,_2013	Riparian	Forest	IUCN_Red_List	LB*	ridge	half	ark:/87602/m4/M21082	13.13	1.7	9.54	16.58	1.78	7.29	13.05	13.19	17.82	0.96	20.72	11.03	18.97	11.02	1.21	7.65	11.04	7.13098
Fejervarya_limnocharis	Dicroglossidae	Ranoidea	TJ	Jorgensen_&_Reilly,_2013_(F._vittigera)	Riparian	Open_areas	AmphibiaWeb	SH	ridge	ridge	ark:/87602/m4/M24025	22.78	0.61	19.67	28.85	2.09	11.74	21.47	21.74	32.6	2.04	38.33	19.38	37.51	18.66	2.02	12.12	15.43	7.88401
Frostius_pernambucensis	Bufonidae	Hyloidea	WH	Andrew_Gray	Terrestrial	Forest	IUCN_Red_List	FA	smooth	half	ark:/87602/m4/M32526	7.5	1.26	8.69	8.89	3.22	5.61	7.63	7.07	8.52	0.51	8.97	6.14	6.53	7.75	0.85	5.95	5.82	11.7977
Gastrophryne_carolinensis	Microhylidae	Ranoidea	BWH	Keeffe_&_Blackburn,_2020	Terrestrial	Various	AmphibiaWeb	FA*	smooth	smooth	ark:/87602/m4/M20081	5.93	0.72	7.53	9.56	1.76	4.72	8.2	6.84	7.22	0.49	7.73	4.56	9.28	4.99	0.51	3.25	5.16	11.7867
Gastrotheca_cornuta	Hemiphractidae	Hyloidea	AJ	Jorgensen_&_Reilly,_2013	Arboreal	Forest	AmphibiaWeb	LB	ridge	half	ark:/87602/m4/M55506	23.54	2.78	26.15	29.25	5.55	14.25	26.6	24.22	39.31	1.92	45.17	26.58	31.91	18.97	1.7	14	25.47	9.052
Gastrotheca_peruana	Hemiphractidae	Hyloidea	TJ	IUCN_Red_List	Riparian	Grassland	AmphibiaWeb	LB	ridge	half	ark:/87602/m4/M16281	13.18	1.72	13.68	18.23	1.93	7.78	14.25	12.03	16.92	0.83	17.24	10.67	17.55	11.33	1.43	7.93	13.29	9.59407
Geocrinia_laevis	Myobatrachidae	Neobatrachia	WH	Littlejohn_&_Watson,_1976	Terrestrial	Forest	AmphibiaWeb	SH*	smooth	smooth	ark:/87602/m4/M48498	6.09	0.78	4.49	6.89	0.6	2.53	5.02	5.25	5.75	0.52	6.04	3.84	7.15	4.21	0.55	2.5	4.16	9.0543
Hadromophryne_natalensis	Heleophrynidae	Neobatrachia	TJ	Andrew_Gray	Riparian	Montane_forest	AmphibiaWeb	LB	smooth	half	ark:/87602/m4/M12695	19.4	2.76	17.95	27.05	3.99	11.15	21.37	21.34	27.38	1.57	29.58	17.38	24.04	18.05	1.65	13.1	20.34	7.82641
Hemiphractus_proboscideus	Hemiphractidae	Hyloidea	AJ	Jorgensen_&_Reilly,_2013	Arboreal	Forest	AmphibiaWeb	LB*	ridge	ridge	ark:/87602/m4/M16283	20.86	1.67	18.3	24.1	2.26	13.06	18.15	18.4	30.79	1.4	31.16	23.24	27.13	15.24	1.27	11.48	22.56	13.169
Hemisus_guineensis	Hemisotidae	Ranoidea	BWH	Keeffe_&_Blackburn,_2020	Terrestrial	Various	IUCN_Red_List	LB	ridge	half	ark:/87602/m4/M15807	8.49	1.47	11.3	14.11	1.39	5.5	10.06	8.99	11.68	0.8	11.67	6.47	14.81	6.96	1.3	5.6	7.08	7.65459
Hildebrandtia_ornata	Ptychadenidae	Ranoidea	TJ	Keeffe_&_Blackburn,_2020	Terrestrial	Savanna	AmphibiaWeb	SH	ridge	ridge	ark:/87602/m4/M24510	18.53	1.36	14.69	24.39	1.76	10.8	18.83	17.54	22.97	1.31	24.39	12.3	19.59	14.4	1.73	9.47	10.62	7.33796
Hoplobatrachus_occipitalis	Dicroglossidae	Ranoidea	TJ	Escoriza_&_Hassine,_2019	Terrestrial	Savanna	AmphibiaWeb	SH	ridge	ridge	ark:/87602/m4/M37616	16.77	1.69	11.34	15.72	1.19	6.87	12.12	11.2	15.9	1.12	16.82	8.62	21.9	8.84	0.94	5.53	12.03	10.4822
Hoplophryne_rogersi	Microhylidae	Ranoidea	TJ	Andrew_Gray	Terrestrial	Montane_forest	IUCN_Red_List	LB	smooth	smooth	ark:/87602/m4/M46291	6.67	0.7	6.74	9.02	1.79	4.13	6.88	5.54	9.01	0.51	9.63	5.49	10.7	5.58	0.71	3.79	5.53	10.9765
Hyalinobatrachium_fleischmanni	Centrolenidae	Hyloidea	AJ	Jorgensen_&_Reilly,_2013	Arboreal	Forest	AmphibiaWeb	FA	smooth	half	ark:/87602/m4/M16300	6.1	1.06	6.17	8.85	1.64	4.5	7.72	7.31	11	0.4	11.39	6.72	8.79	5.8	0.38	4.39	6.5	12.3791
Hyla_andersonii	Hylidae	Hyloidea	AJ	Rand,_1972	Arboreal	Forest	AmphibiaWeb	FA	smooth	half+T-shaped	ark:/87602/m4/M12717	11.46	1.11	11.91	14.2	1.8	7.41	11.69	10.83	16.39	0.69	17.01	9.52	13.57	9.21	1.05	6.27	11.14	9.90074
Hyla_cinerea	Hylidae	Hyloidea	AJ	Roznik_et_al.,_2021	Arboreal	Wetlands	AmphibiaWeb	FA	smooth	half	ark:/87602/m4/M20330	12.16	1.66	14.19	16.93	2.46	6.56	15.61	14.71	18.99	0.8	22.18	13.12	16.76	9.85	0.82	6.92	11.78	8.13905
Hyla_femoralis	Hylidae	Hyloidea	AJ	Roznik_et_al.,_2021_(H.cinerea)	Arboreal	Forest	AmphibiaWeb	LB*	smooth	ridge*	ark:/87602/m4/M13145	10	1.18	10.41	13.35	2.45	5.51	11.6	9.84	14.53	0.58	15.09	9.14	12.66	7.82	0.64	5.64	9.34	8.12767
Hylorina_sylvatica	Batrachylidae	Hyloidea	WH	Jorgensen_&_Reilly,_2013	Terrestrial	Forest	AmphibiaWeb	LB*	ridge	half	ark:/87602/m4/M22182	20.5	2.75	17.63	26.81	2.44	9.75	19.97	19.21	26.44	1.1	29.66	17.11	34.94	16.65	1.36	13	24.52	7.68349
Ischnocnema_gualteri	Brachycephalidae	Hyloidea	TJ	Essner_Jr._et_al.,_2022	Terrestrial	Rainforest	IUCN_Red_List	SH	ridge	ridge+lateral	ark:/87602/m4/M22193	6.72	0.55	4.89	6.68	0.44	3.12	5.04	5.54	8.07	0.41	8.49	5.29	8.26	4.96	0.5	3.72	3.99	7.63932
Kalophrynus_sinensis	Microhylidae	Ranoidea	BWH	Reilly_&_Jorgensen,_2011_(K._pleurostigma)	Terrestrial	Forest	Zug,_2015	FA	smooth	half	ark:/87602/m4/M50272	11.91	1.69	16.5	18.39	2.84	11.23	15.31	13.52	19.35	1.03	19.03	10.34	16.36	15.14	1.1	11.26	12.38	7.9972
Laliostoma_labrosum	Mantellidae	Ranoidea	TJ	Andrew_Gray	Terrestrial	Open_areas	IUCN_Red_List	SH	ridge	ridge	ark:/87602/m4/M48648	21.68	1.58	21.27	28.04	2.23	12.21	22.09	21.84	31.22	1.78	30.37	13.74	29.48	18.61	1.7	12.15	15.39	8.28996
Lankanectes_corrugatus	Nyctibatrachidae	Ranoidea	AQ	AmphibiaWeb	Aquatic	Forest	AmphibiaWeb	SH	ridge	ridge	ark:/87602/m4/M58041	8.62	1.19	7.17	7.52	0.55	4.18	5.61	5.37	9.13	0.56	9.51	4.3	10.55	5.46	0.51	3.32	5.85	12.09
Lechriodus_melanopyga	Myobatrachidae	Neobatrachia	BWH	Jorgensen_&_Reilly,_2013_(L._fletcheri)	Terrestrial	Rainforest	IUCN_Red_List	LB	ridge*	half+lateral*	ark:/87602/m4/M24453	21.36	1.07	16.08	26.75	3.59	13.84	20.53	22	29.26	1.31	33.13	15.82	24.5	18.43	1.6	12.95	14.52	11.4771
Leiopelma_hamiltoni	Leiopelmatidae	Basal	WH	Bell,_1978	Terrestrial	Forest	AmphibiaWeb	LB	smooth	T-shaped	ark:/87602/m4/M24295	17.01	1.62	12.36	18.68	0.98	9.19	13.83	15.2	13.83	1.07	18.97	12.74	17.09	11.28	1.18	7.71	13.69	10.5619
Lepidobatrachus_laevis	Ceratophryidae	Hyloidea	AQ	AmphibiaWeb	Aquatic	Savanna	AmphibiaWeb	LB	smooth	ridge*	ark:/87602/m4/M20355	30.08	2.08	32.19	30.64	5.49	18	27.69	19.16	28.46	3.12	26.18	14.73	34.49	25.5	2.56	18.72	24.77	11.5095
Leptobrachium_hasseltii	Megophryidae	Basal	WH	Jorgensen_&_Reilly,_2013	Terrestrial	Forest	IUCN_Red_List	FA	ridge	half	ark:/87602/m4/M16286	19.89	1.27	18.62	24.52	8.24	10.33	18.29	12.47	20.21	1.1	19.59	10.69	17.42	16.58	1.72	13.69	13.73	9.15485
Leptodactylodon_ovatus	Arthroleptidae	Ranoidea	TJ	Jorgensen_&_Reilly,_2013_(L.axillaris)	Riparian	Forest	IUCN_Red_List	SH	ridge	ridge	ark:/87602/m4/M21512	10.8	1.36	11.22	16.46	1.14	6.6	11.86	11.58	15.92	0.86	16.18	8.56	15.69	11.27	1.33	8	9.2	9.04739
Leptodactylus_poecilochilus	Leptodactylidae	Hyloidea	TJ	Ponssa_et_al.,_2018	Riparian	Forest	AmphibiaWeb	SH	ridge	ridge	L.B.Porro	12.47	1.08	10.47	12.58	1.33	5.43	10.58	10.24	13.53	0.88	16.79	8.7	18.37	8.64	0.89	6.11	9.22	7.63129
Leptopelis_notatus	Arthroleptidae	Ranoidea	AJ	iNaturalist	Arboreal	Various	iNaturalist	SH	ridge	ridge	ark:/87602/m4/M21518	20.72	2.7	22.71	29.78	2.23	12.76	21.89	21.42	30.07	1.7	30.19	15.76	27.03	18.53	1.64	12.31	21.12	7.95639
Limnonectes_blythii	Dicroglossidae	Ranoidea	TJ	Shahrudin,_2016	Riparian	Rainforest	AmphibiaWeb	SH	ridge	ridge	ark:/87602/m4/M24451	27.72	2	20.87	27.25	2.09	11.25	19.09	20.47	33.83	1.85	40.62	18.78	37.03	18.95	1.91	12.06	18.47	6.52704
Lithobates_vibicarius	Ranidae	Ranoidea	TJ	Andrew_Gray	Riparian	Montane_rainforest	IUCN_Red_List	SH	ridge	half*	L.B.Porro	7.51	0.34	7.15	9.07	0.83	3.83	6.96	7.12	8.05	0.49	8.99	5.6	8.23	7.16	0.61	4.82	6.26	7.38823
Litoria_chloris	Pelodryadidae	Hyloidea	AJ	AmphibiaWeb	Arboreal	Rainforest	AmphibiaWeb	LB*	smooth	half	L.B.Porro	15.64	1.71	20.21	25.79	4.14	9.69	19.54	16.92	25.53	1.2	27.09	16	21	14.43	1.4	9.95	16.17	9.70808
Madecassophryne_truebae	Microhylidae	Ranoidea	TJ	Andrew_Gray	Terrestrial	Rainforest	IUCN_Red_List	LB	smooth	T-shaped	ark:/87602/m4/M45197	5.09	0.36	4.19	6.96	0.97	3.65	5.46	5.19	7.1	0.37	7.47	3.75	6.91	4.42	0.62	2.81	4.46	6.94284
Mantella_baroni	Mantellidae	Ranoidea	TJ	Jorgensen_&_Reilly,_2013	Terrestrial	Rainforest	IUCN_Red_List	SH	ridge	half	ark:/87602/m4/M46053	7.48	0.42	6.75	9.15	0.63	3.03	6.82	6.63	8.93	0.46	10.13	5.94	9.86	6.76	0.42	4.58	6.54	6.10236
Mantidactylus_curtus	Mantellidae	Ranoidea	TJ	Jorgensen_&_Reilly,_2013_(M._majori)	Riparian	Open_areas	AmphibiaWeb	SH	ridge	half	ark:/87602/m4/M46160	7.58	0.91	5.98	6.19	0.54	2.81	4.53	3.89	7.92	0.42	8.23	4.46	9.76	4.47	0.4	2.71	5.46	9.72237
Megophrys_montana	Megophryidae	Basal	WH	Andrew_Gray	Terrestrial	Rainforest	AmphibiaWeb	FA	smooth*	half	L.B.Porro	10.94	1.78	12.1	13.77	3.22	5.97	12.3	9.52	13.35	0.83	13.6	7.25	13.77	8.71	1.03	6.88	11.31	8.60337
Melanobatrachus_indicus	Microhylidae	Ranoidea	WH	Andrew_Gray	Terrestrial	Forest	AmphibiaWeb	LB	smooth	smooth	ark:/87602/m4/M19810	8.72	1	9.95	12.34	2.43	6.12	9.76	8.68	10.53	0.65	11.16	7.11	12.88	9.72	0.69	7.02	7.32	12.0047
Melanophryniscus_stelzneri	Bufonidae	Hyloidea	BWH	Jorgensen_&_Reilly,_2013	Terrestrial	Grassland	IUCN_Red_List	LB	smooth	half_+_Tshaped	ark:/87602/m4/M12431	7.01	1.29	9.36	9.28	2.75	5.54	8.11	7.01	8.1	0.62	8.28	5.36	7.21	7.27	0.75	5.26	6.68	8.97365
Micrixalus_adonis	Micrixalidae	Ranoidea	TJ	Andrew_Gray	Riparian	Forest	Biju_et_al.,_2014	SH	ridge	half	ark:/87602/m4/M19816	9.14	0.62	8.53	8.45	0.68	4.03	6.08	5.12	11.41	0.59	12.54	5.93	11.37	7.11	0.59	4.29	7.34	11.4312
Mixophyes_fasciolatus	Myobatrachidae	Neobatrachia	BWH	Jorgensen_&_Reilly,_2013	Terrestrial	Montane_rainforest	AmphibiaWeb	SH*	ridge	ridge	ark:/87602/m4/M47036	34.47	3.15	25.07	38.47	3.27	18.44	26.74	25.9	52.64	3.07	63.25	25.03	51.06	23.34	3.03	18.01	25.78	11.0934
Nasikabatrachus_sahyadrensis	Nasikabatrachidae	Neobatrachia	BWH	Keeffe_&_Blackburn,_2020	Terrestrial	Forest	AmphibiaWeb	LB	smooth	ridge	ark:/87602/m4/M19813	17.05	3.88	26.95	40.97	3.98	14.65	31.38	26.89	28.73	3.32	25.7	13.19	34.81	19.36	5.2	12.07	17.84	5.89884
Natalobatrachus_bonebergi	Pyxicephalidae	Ranoidea	TJ	Jorgensen_&_Reilly,_2013	Riparian	Forest	IUCN_Red_List	SH	ridge	half	ark:/87602/m4/M24517	11.28	0.68	10.37	11.99	0.89	5.23	9.81	9.88	14.9	0.65	17.49	8.35	16.55	8.79	0.65	6.31	10.68	5.58657
Neobatrachus_pictus	Myobatrachidae	Neobatrachia	BWH	Keeffe_&_Blackburn,_2020	Terrestrial	Various	IUCN_Red_List	LB	smooth	half*	ark:/87602/m4/M26351	15.29	0.71	13.94	20.35	1.97	7.9	16.05	12.83	15.89	1.23	14.85	8.05	19.45	13.73	1.77	9.96	11.84	6.08012
Niceforonia_araiodactyla	Strabomantidae	Hyloidea	TJ	Andrew_Gray	Terrestrial	Shrubland	IUCN_Red_List	SH	ridge	half	ark:/87602/m4/M23013	9.34	1.07	6.87	9.96	0.56	3.99	7.46	6.6	10.84	0.56	12.28	6.5	12.18	6.39	0.69	4.38	6.76	8.47936
Nothophryne_broadleyi	Pyxicephalidae	Ranoidea	TJ	Andrew_Gray	Terrestrial	Montane_forest	IUCN_Red_List	LB	smooth	half	ark:/87602/m4/M25577	7.18	0.52	6.19	10.02	0.79	4.03	7.19	7.29	10.39	0.52	10.86	5.59	10.17	5.75	0.55	4.35	5.99	8.75994
Nyctibatrachus_major	Nyctibatrachidae	Ranoidea	TJ	Andrew_Gray	Riparian	Forest	IUCN_Red_List	SH	ridge	ridge	ark:/87602/m4/M24179	10.71	0.87	9.59	10.44	0.81	5.93	7.52	7.54	13.17	0.66	12.87	6.84	12.58	7.88	0.56	5.68	7.96	8.87361
Nyctimantis_rugiceps	Hylidae	Hyloidea	AJ	AmphibiaWeb	Arboreal	Rainforest	AmphibiaWeb	LB	smooth	half_+_lateral	ark:/87602/m4/M37809	19.82	1.75	18.41	22.46	3.14	10.88	19.66	19.11	26.98	1.13	30.4	18.19	22.67	14.7	1.6	10.66	19.28	10.4029
Nyctixalus_pictus	Rhacophoridae	Ranoidea	AJ	IUCN_Red_List	Arboreal	Forest	IUCN_Red_List	SH	ridge	half	ark:/87602/m4/M25668	12.76	0.97	10.16	14.5	0.98	6.09	10.73	10.51	17.75	0.83	19.27	10.16	13.54	10.15	0.75	7.72	12.54	5.07944
Occidozyga_laevis	Dicroglossidae	Ranoidea	AQ	IUCN_Red_List	Aquatic	Forest	IUCN_Red_List	SH	ridge	ridge	ark:/87602/m4/M33050	14.24	2.08	13.99	17.65	1.48	7.66	12.22	12.65	19.34	1.24	19.44	9.46	19.61	11.89	1.24	7.78	11.24	8.23351
Odontobatrachus_natator	Odontobatrachidae	Ranoidea	TJ	Andrew_Gray	Riparian	Forest	IUCN_Red_List	SH	ridge	ridge	ark:/87602/m4/M24128	16.84	1.96	16.72	23.03	1.35	8.88	16.79	17.08	24.17	1.11	25.62	12.44	20.96	14.22	1.16	9.86	14.74	5.0228
Odontophrynus_americanus	Odontophryidae	Hyloidea	WH	Jorgensen_&_Reilly,_2013	Terrestrial	Savanna	IUCN_Red_List	LB	smooth	ridge	ark:/87602/m4/M25346	18.4	2	18.35	24.13	2.41	10.24	18.94	16.21	18.11	1.49	17.21	9.02	23.01	15.29	2.47	11.08	16.53	9.03716
Oophaga_pumilio	Dendrobatidae	Hyloidea	TJ	Jorgensen_&_Reilly,_2013	Terrestrial	Rainforest	AmphibiaWeb	SH	ridge*	half*	L.B.Porro	12.62	1.83	8.69	12.18	0.8	5.38	9.19	8.97	13.81	0.82	14.96	7.1	14.79	7.68	0.83	5.17	8.18	8.66792
Osteopilus_septentrionalis	Hylidae	Hyloidea	AJ	Jorgensen_&_Reilly,_2013	Arboreal	Various	AmphibiaWeb	FA	smooth	half	ark:/87602/m4/M13149	21.71	2.29	25.56	34.66	5.59	15.53	27.27	23.9	33.9	1.57	37.38	21.05	28.37	18.78	1.67	13.3	22.41	13.4437
Otophryne_robusta	Microhylidae	Ranoidea	TJ	Andrew_Gray	Terrestrial	Montane_rainforest	IUCN_Red_List	FA	smooth	half	ark:/87602/m4/M70892	14.82	1.43	16.63	21.5	4.23	10.74	17.69	15.84	16.92	1.04	18.12	10.08	15.95	13.57	1.35	9.92	11.68	8.86123
Paedophryne_amauensis	Microhylidae	Ranoidea	TJ	Rittmeyer_et_al.,_2012	Riparian	Forest	Rittmeyer_et_al.,_2012	LB	smooth	lateral	ark:/87602/m4/M75318	3.06	0.12	2.65	3.62	0.73	1.72	3.08	2.43	3.89	0.22	3.88	2.6	3.15	2.38	0.22	1.72	1.58	10.7596
Paradoxophyla_palmata	Microhylidae	Ranoidea	BWH	Jorgensen_&_Reilly,_2013	Terrestrial	Rainforest	AmphibiaWeb	LB	smooth	smooth	ark:/87602/m4/M43649	6.26	0.95	9.49	14.49	1.65	5.23	11.25	9.63	12.43	0.72	13.68	6.67	12.79	6.12	0.67	4.28	5.82	9.6199
Parhoplophryne_usambaricus	Microhylidae	Ranoidea	BWH	Andrew_Gray	Terrestrial	Forest	IUCN_Red_List	LB	smooth	smooth	ark:/87602/m4/M42754	6.12	0.76	6.69	9.68	1.55	3.85	7.47	6.2	7.2	0.45	7.04	4.01	8.75	5.52	0.51	3.96	5.82	9.20534
Pelobates_fuscus	Pelobatidae	Basal	BWH	Keeffe_&_Blackburn,_2020	Terrestrial	Various	AmphibiaWeb	FA	smooth	smooth	ark:/87602/m4/M24459	16.37	2.45	18.25	23.24	12.08	9.81	20.6	12.09	20.78	1.3	18.05	9.04	27.13	14.32	1.58	9.57	15.72	5.73917
Pelodytes_caucasicus	Pelodytidae	Basal	BWH	Jorgensen_&_Reilly,_2013_(P._ibericus)	Terrestrial	Montane_forest	AmphibiaWeb	FA	smooth	smooth	ark:/87602/m4/M24580	13.16	1.8	15.18	14.39	9.44	7.86	14.85	12.12	19.47	1.16	21.97	12.84	23.87	12.58	1.87	9.88	12.85	7.68172
Petropedetes_vulpiae	Petropedetidae	Ranoidea	TJ	Jorgensen_&_Reilly,_2013_(P._natator)	Terrestrial	Forest	Barej_et_al.,2010	SH	ridge	half	ark:/87602/m4/M25032	16.41	1.13	13.39	19.15	1.35	8.25	14.83	14.87	22.73	0.94	26.43	13.69	20.75	13.63	1.13	9.71	13.7	9.27422
Philautus_worcesteri	Rhacophoridae	Ranoidea	AJ	IUCN_Red_List	Arboreal	Montane_forest	IUCN_Red_List	SH	ridge	half	ark:/87602/m4/M25843	13.66	1.65	11.38	18.04	0.99	6.81	14.37	13.58	21.39	1.02	24.12	12.69	16.77	10.9	0.89	7.49	13.54	7.17573
Phlyctimantis_maculatus	Hyperoliidae	Ranoidea	WH	Porro_et_al.,_2017	Riparian	Savanna	IUCN_Red_List	LB*	ridge	half	L.B.Porro	16.28	1.13	17.9	18.37	1.81	7.55	13.11	12.99	17.03	1.32	18.26	9.47	20.94	13.29	1.28	8.66	14.86	8.11229
Phrynobatrachus_krefftii	Phrynobatrachidae	Ranoidea	TJ	Jorgensen_&_Reilly,_2013_(P.ukingensis)	Terrestrial	Montane_forest	IUCN_Red_List	LB	ridge	ridge	ark:/87602/m4/M25444	13.87	1.19	13.14	15.2	1.28	7.21	10.75	11.19	18.49	1	19.55	8.67	19.9	11.57	1.07	7.13	11.5	7.61744
Phrynomantis_annectens	Microhylidae	Ranoidea	BWH	Reilly_&_Jorgensen,_2011_(P.bifasciatus)	Terrestrial	Savanna	IUCN_Red_List	FA	smooth	smooth	ark:/87602/m4/M84526	8.76	0.71	13.94	13.06	3.81	4.84	10.62	9	9.78	0.86	9.52	6.16	10.29	9.23	0.75	6.35	8.47	8.17428
Phyllobates_bicolor	Dendrobatidae	Hyloidea	TJ	Jorgensen_&_Reilly,_2013_(P._vittatus)	Terrestrial	Rainforest	AmphibiaWeb	SH	ridge*	half	ark:/87602/m4/M28391	12.89	0.66	11.58	16.68	1.07	7.15	11.33	12.24	18.05	0.87	19.24	10.91	16.68	13.4	0.86	9.48	11.83	8.55277
Phyllodytes_luteolus	Hylidae	Hyloidea	AJ	Jorgensen_&_Reilly,_2013	Arboreal	Forest	IUCN_Red_List	LB	smooth	smooth	ark:/87602/m4/M37693	7.31	0.89	7.05	9.01	1.09	3.93	7.34	6.64	10.17	0.48	11.34	7.05	7.73	5.75	0.57	3.78	6.24	10.956
Phyzelaphryne_miriamae	Eleutherodactylidae	Hyloidea	TJ	Andrew_Gray	Terrestrial	Rainforest	AmphibiaWeb	SH	ridge	ridge	ark:/87602/m4/M33056	5.88	0.41	4.65	5.03	0.34	2.33	3.74	3.73	6.11	0.27	6.42	3.86	5.67	4.08	0.31	3.03	2.8	7.14216
Pipa_parva	Pipidae	Basal	AQ	AmphibiaWeb	Aquatic	Savanna	AmphibiaWeb	FA	lateral	lateral	ark:/87602/m4/M12417	10.4	0	11.95	15.27	9.61	6.19	15.19	12.59	14.29	0.98	14.28	8.22	15.76	8	0.88	5.12	6.88	4.45538
Platymantis_polillensis	Ceratobatrachidae	Ranoidea	TJ	Andrew_Gray	Terrestrial	Montane_forest	IUCN_Red_List	SH	ridge	ridge	ark:/87602/m4/M24435	8.87	0.84	5.8	9.44	0.58	3.43	7.57	7.79	10.43	0.4	12.02	6.81	9.8	6.11	0.51	4.2	6.95	5.87611
Pleurodema_nebulosum	Leptodactylidae	Hyloidea	WH	Ponssa_et_al.,_2018_(4_other_species)	Terrestrial	Grassland	IUCN_Red_List	LB	ridge	half	ark:/87602/m4/M46050	11.97	1.47	12.98	16.29	1.97	6.62	11.97	10.31	13.54	0.89	12.98	5.97	14.85	10.08	1.38	6.78	9.53	8.4309
Polypedates_macrotis	Rhacophoridae	Ranoidea	AJ	IUCN_Red_List	Arboreal	Forest	IUCN_Red_List	SH	ridge	ridge	ark:/87602/m4/M25848	20.39	2.35	22.39	27.92	1.72	9.56	21.1	20.45	33.01	1.25	35.31	17.74	27.33	18.35	1.32	13.16	22.29	7.54354
Poyntonia_paludicola	Pyxicephalidae	Ranoidea	BWH	Andrew_Gray	Terrestrial	Shrubland	AmphibiaWeb	LB	ridge	half	ark:/87602/m4/M25584	8.46	1.13	7.27	10.64	0.84	4.06	7.76	7.94	9.59	0.57	9.74	5.52	11.39	6.57	0.72	4.23	6.44	7.92557
Probreviceps_macrodactylus	Brevicepitidae	Ranoidea	BWH	Keeffe_&_Blackburn,_2020	Terrestrial	Forest	IUCN_Red_List	FA	smooth	half	ark:/87602/m4/M20038	13.09	1.48	16.7	23.35	4.35	10.73	18.06	10.88	17.79	1.14	17.17	10.37	18.12	13.65	1.83	10.41	11.56	7.71668
Proceratophrys_boiei	Odontophryidae	Hyloidea	WH	Jorgensen_&_Reilly,_2013	Terrestrial	Forest	AmphibiaWeb	LB	ridge	ridge_+_lateral	ark:/87602/m4/M29141	18.88	2.24	16.19	17.5	2.27	11.27	16.18	13.97	18.32	1.24	18.08	9.57	17.42	15.26	1.57	11.59	14.3	15.835
Pseudacris_ornata	Hylidae	Hyloidea	TJ	Jorgensen_&_Reilly,_2013_(P.triseriata)	Terrestrial	Forest	IUCN_Red_List	LB	smooth	smooth*	ark:/87602/m4/M13743	9.9	1.28	9.57	12.74	1.32	4.63	10.15	9.03	12.16	0.62	13.14	8.72	15.22	7.83	0.81	5.42	8.53	7.50091
Pseudopaludicola_falcipes	Leptodactylidae	Hyloidea	TJ	Jorgensen_&_Reilly,_2013	Terrestrial	Grassland	IUCN_Red_List	SH	smooth	half	ark:/87602/m4/M50161	5.19	0.49	4.36	5.69	0.52	2.43	4.39	4.04	6.03	0.4	7.06	3.65	8.03	3.63	0.35	2.33	3.97	6.93417
Ptychadena_oxyrhynchus	Ptychadenidae	Ranoidea	TJ	Lea_et__al.,_2005	Riparian	Savanna	IUCN_Red_List	SH	ridge	ridge	ark:/87602/m4/M40065	18.6	1.59	12.98	20.18	1.44	8.54	15.78	16.42	27.45	1.68	33.98	13.38	30.43	13.53	1.41	8.16	13.08	8.72977
Pyxicephalus_adspersus	Pyxicephalidae	Ranoidea	BWH	Jorgensen_&_Reilly,_2013	Terrestrial	Savanna	AmphibiaWeb	SH	ridge	ridge	ark:/87602/m4/M25343	40.06	3.36	41.34	43.19	3.87	26.91	32.49	28.79	40.19	3.78	37.11	19.89	36.56	30.62	3.25	19.7	24.62	13.0296
Rana_temporaria	Ranidae	Ranoidea	TJ	Jorgensen_&_Reilly,_2013	Riparian	Montane_forest	AmphibiaWeb	SH	ridge	ridge	L.B.Porro	20.35	1.16	25.5	32.12	2.02	9.79	24.81	24.91	29.56	2.18	34.19	17.48	39.75	19.36	2.29	12.22	19.27	4.83234
Raorchestes_resplendens	Rhacophoridae	Ranoidea	WH	Biju_et_al.,_2010	Terrestrial	Forest	IUCN_Red_List	SH	ridge	half*	ark:/87602/m4/M19826	8	0.73	8.59	10.63	0.78	3.78	7.14	6.26	8.92	0.54	8.57	5.49	9.36	6.64	0.7	4.87	6.96	7.48416
Rheobatrachus_silus	Myobatrachidae	Neobatrachia	AQ	AmphibiaWeb	Aquatic	Rainforest	AmphibiaWeb	LB	smooth	smooth_+_T-shaped	ark:/87602/m4/M47037	14.12	1.53	12.99	21.88	4.31	8.14	17.8	15.42	18.52	1.32	17.23	10.42	19.03	12.03	0.96	7.93	9.92	7.31055
Rhinoderma_darwinii	Rhinodermatidae	Hyloidea	WH	Jorgensen_&_Reilly,_2013	Terrestrial	Forest	AmphibiaWeb	LB	smooth	half	ark:/87602/m4/M25059	7.81	0.86	6.57	10.23	1.43	4.33	8.29	7.69	9.57	0.53	10.38	5.64	10.82	6.5	0.86	4.31	6.67	7.76455
Rhinophrynus_dorsalis	Rhinophrynidae	Basal	BWH	Keeffe_&_Blackburn,_2020	Terrestrial	Savanna	AmphibiaWeb	LB	smooth	half	L.B.Porro	12.45	1.46	13.03	18.48	3.22	6.95	16.46	13.03	13.94	2.27	11.84	5.51	18.09	10.46	2.71	7.24	10.48	9.2471
Scaphiopus_holbrookii	Scaphiopodidae	Basal	BWH	Keeffe_&_Blackburn,_2020	Terrestrial	Open_areas	AmphibiaWeb	FA*	smooth	smooth	ark:/87602/m4/M22641	17.43	1.93	16.33	20.37	5.77	9.98	19.64	14.22	17.61	1.44	15.62	8.4	19.28	13.63	2.52	10.09	11.34	9.56941
Sclerophrys_dodsoni	Bufonidae	Hyloidea	WH	Andrew_Gray	Terrestrial	Savanna	IUCN_Red_List	LB	half	smooth	ark:/87602/m4/M25585	14.46	1.54	15.94	19.79	4.95	10.84	17.06	14.92	18.95	1.12	19.41	10.67	15.96	15.1	1.45	10.43	8.62	11.4616
Sechellophryne_gardineri	Sooglossidae	Neobatrachia	TJ	Andrew_Gray	Terrestrial	Forest	AmphibiaWeb	FA	smooth	T-shaped	ark:/87602/m4/M25831	4.18	0.31	3.38	4.66	0.98	2.65	4.57	3.91	4.35	0.27	4.93	3.34	4.06	3.07	0.29	2.29	2.26	10.1455
Sooglossus_sechellensis	Sooglossidae	Neobatrachia	TJ	Andrew_Gray	Terrestrial	Forest	AmphibiaWeb	FA	smooth	T-shaped	ark:/87602/m4/M25840	6.98	0.63	5.54	6.54	1.14	4.03	6.01	5.17	7.5	0.37	7.58	5.31	7.22	4.72	0.37	3.51	3.32	10.6432
Spea_multiplicata	Scaphiopodidae	Basal	BWH	Keeffe_&_Blackburn,_2020	Terrestrial	Grassland	AmphibiaWeb	FA	smooth	smooth	ark:/87602/m4/M11079	14.63	3.38	15.5	22.55	3.39	8.88	20.93	15.95	20.34	1.27	18.41	9.62	24.02	15.47	3.91	11.73	13.36	6.00611
Spelaeophryne_methneri	Brevicepitidae	Ranoidea	BWH	Jorgensen_&_Reilly,_2013	Terrestrial	Forest	IUCN_Red_List	FA	smooth	smooth	ark:/87602/m4/M24970	9.68	0.75	13.91	15.02	3.16	6.16	12.31	9.45	10.67	0.8	8.93	4.96	10.04	8.08	1.23	6.57	7.86	7.51513
Stefania_scalae	Hemiphractidae	Hyloidea	AJ	Jorgensen_&_Reilly,_2013	Riparian	Montane_forest	IUCN_Red_List	SH	ridge	ridge	ark:/87602/m4/M37815	23.53	2.08	18.4	29.77	2.16	12.4	22.97	23.62	37.88	1.45	42.42	24.2	33.03	18.46	1.67	13.63	21.79	7.73106
Strabomantis_anomalus	Strabomantidae	Hyloidea	TJ	Jorgensen_&_Reilly,_2013	Terrestrial	Forest	AmphibiaWeb	SH	ridge	ridge	ark:/87602/m4/M24021	14.16	0.96	8.99	13.55	0.95	5.74	9.95	9.11	16.14	0.77	17.84	8.39	17.36	8.3	0.87	6.36	9.34	9.5746
Synapturanus_mirandaribeiroi	Microhylidae	Ranoidea	BWH	Keeffe_&_Blackburn,_2020	Terrestrial	Forest	IUCN_Red_List	LB	smooth	ridge+T-shaped*	ark:/87602/m4/M70894	7.02	1.18	8.87	10.74	2.31	5.6	9.98	8.48	8.75	0.57	9.49	5.2	8.86	5.17	0.79	3.33	4.18	10.0408
Telmatobius_thompsoni	Telmatobiidae	Hyloidea	AQ	Andrew_Gray	Aquatic	Grassland	IUCN_Red_List	LB	smooth	half	ark:/87602/m4/M20345	21.01	0.78	20.13	32.25	3.29	11.67	21.22	21.37	28.6	1.61	28.9	15.68	31.01	20.02	6.07	13.35	18.6	6.37182
Tepuihyla_rodriguezi	Hylidae	Hyloidea	AJ	Jorgensen_&_Reilly,_2013	Arboreal	Grassland	IUCN_Red_List	LB	ridge	half	ark:/87602/m4/M37691	11.45	1.41	12.05	13.68	1.39	5.98	11.67	11.46	16.38	0.75	18.46	11.23	12.34	8.95	0.78	6.87	10.71	9.14622
Thoropa_miliaris	Cycloramphidae	Hyloidea	TJ	Jorgensen_&_Reilly,_2013	Terrestrial	Forest	IUCN_Red_List	LB	half*	ridge*	ark:/87602/m4/M24444	20.15	2.07	18.58	25.85	4.35	14.76	20.29	19.25	31.27	1.51	35.52	17.22	31.3	19.49	4.31	12.47	17.31	10.1913
Tomopterna_delalandii	Pyxicephalidae	Ranoidea	BWH	Keeffe_&_Blackburn,_2020	Terrestrial	Shrubland	IUCN_Red_List	LB	smooth	ridge	ark:/87602/m4/M25594	15.08	1.71	13.46	17.33	1.64	8.09	14.09	12.55	16.94	1.1	17.17	8.7	20.77	11.4	1.31	6.98	11.06	6.00897
Tomopterna_tuberculosa	Pyxicephalidae	Ranoidea	BWH	Keeffe_&_Blackburn,_2020	Terrestrial	Savanna	IUCN_Red_List	LB	ridge	ridge	ark:/87602/m4/M25063	8.63	0.47	7.08	9.3	0.7	3.87	6.34	5.93	7.69	0.42	8.12	4.35	7.9	5.36	0.49	3.84	5.81	12.9426
Trachycephalus_resinifictrix	Hylidae	Hyloidea	AJ	Bijma_et_al.,_2016	Arboreal	Forest	AmphibiaWeb	LB	smooth	half+lateral	L.B.Porro	16.14	3.41	21.53	24.35	2.61	10.17	20.12	19.11	26.4	1.48	28.58	16.64	23.02	15.51	1.58	10.31	19.26	8.77673
Triprion_spinosus	Hylidae	Hyloidea	AJ	Jorgensen_&_Reilly,_2013	Arboreal	Montane_rainforest	AmphibiaWeb	FA	smooth	half	L.B.Porro	18.23	2.67	20.07	27.52	3.98	13.66	23.74	22.5	31.13	1.72	33.32	21.4	28.56	18.05	1.93	12.65	22.99	9.39423
Uperodon_systoma	Microhylidae	Ranoidea	BWH	Keeffe_&_Blackburn,_2020	Terrestrial	Forest	AmphibiaWeb	LB	smooth	half	ark:/87602/m4/M26358	13.75	2.6	19.48	24.19	5.79	11.3	21.89	16.06	19.68	1.73	17.93	8.9	22.85	15.12	1.85	10.64	15.97	9.05473
Walkerana_phrynoderma	Ranixalidae	Ranoidea	TJ	Andrew_Gray	Terrestrial	Forest	AmphibiaWeb	SH	ridge	ridge	ark:/87602/m4/M19819	12.61	0	7.9	12.61	0.92	5.89	9.66	9.53	16.03	0.77	18.34	9.35	15.51	8.02	0.86	5.21	8.79	7.97357
Xenopus_calcaratus	Pipidae	Basal	AQ	Reilly_&_Jorgensen,_2011_(X.laevis)	Aquatic	Forest	IUCN_Red_List	FA	half	lateral	ark:/87602/m4/M58067	10.86	1.34	15.17	21.51	9.52	9.27	18.66	15.61	17.65	1.13	19.86	11.36	17.73	8.21	1.05	7.04	9.93	8.84749
Zachaenus_parvulus	Cycloramphidae	Hyloidea	TJ	Andrew_Gray	Terrestrial	Forest	IUCN_Red_List	LB	smooth	half*	ark:/87602/m4/M23008	9.47	0.73	7.18	13.16	1.31	6.75	10.39	9.75	11.2	0.67	11.09	6.41	10.79	7.15	0.97	5.08	5.88	9.69662
