# Supplementary material for: Locomotor, ecological and phylogenetic drivers of skeletal proportions in frogs
Source: J Anat. 2023 May 19;243(3):404–20. doi: 10.1111/joa.13886 (PMC10439368; doi:10.1111/joa.13886)
Supplement: Supplementary file 2 — Data S2. [file JOA-243-404-s004.xlsx]

## Sheet: Prective analyses results
species	observed LM	potential alternative LM observed	Citation for alternative LM	LDA LM prediction	pFDA LM prediction	observed habitat	potential alternative habitat observed	Citation for alternative habitat	LDA habitat prediction	pFDA habitat prediction	Phylogenetic group	LDA group prediction	pFDA group prediction
Acanthixalus_spinosus	AJ			AJ	AJ	Arboreal	Riparian	AmphibiaWeb	Arboreal	Terrestrial	Ranoidea	Hyloidea	Hyloidea
Acris_gryllus	TJ			TJ	TJ	Terrestrial			Riparian	Riparian	Hyloidea	Hyloidea	Hyloidea
Adelophryne_gutturosa	TJ			TJ	TJ	Terrestrial			Terrestrial	Terrestrial	Hyloidea	Hyloidea	Hyloidea
Adenomera_andreae	TJ			TJ	TJ	Terrestrial			Terrestrial	Terrestrial	Hyloidea	Ranoidea	Ranoidea
Agalychnis_lemur	AJ	WH	AmphibiaWeb	AJ	WH*	Arboreal			Arboreal	Terrestrial	Hyloidea	Hyloidea	Hyloidea
Aglyptodactylus_madagascariensis	TJ			TJ	TJ	Terrestrial			Riparian	Riparian	Ranoidea	Ranoidea	Ranoidea
Allobates_kingsburyi	TJ			TJ	TJ	Terrestrial			Terrestrial	Terrestrial	Hyloidea	Ranoidea	Ranoidea
Allophryne_ruthveni	AJ	TJ	AmphibiaWeb	AJ	BWH	Terrestrial	Arboreal	AmphibiaWeb	Arboreal*	Terrestrial	Hyloidea	Hyloidea	Hyloidea
Alsodes_nodosus	WH			WH	TJ	Terrestrial			Terrestrial	Terrestrial	Hyloidea	Hyloidea	Hyloidea
Alytes_obstetricans	BWH			WH	BWH	Terrestrial			Terrestrial	Terrestrial	Basal	Basal	Basal
Ameerega_trivittata	TJ			TJ	WH	Terrestrial			Terrestrial	Terrestrial	Hyloidea	Ranoidea	Ranoidea
Amnirana_albolabris	TJ			TJ	TJ	Riparian			Terrestrial	Terrestrial	Ranoidea	Ranoidea	Hyloidea
Amnirana_galamensis	TJ			TJ	TJ	Riparian			Terrestrial	Terrestrial	Ranoidea	Ranoidea	Ranoidea
Anaxyrus_fowleri	BWH			BWH	TJ	Terrestrial			Terrestrial	Terrestrial	Hyloidea	Ranoidea	Ranoidea
Andinobates_minutus	TJ			TJ	TJ	Terrestrial			Terrestrial	Terrestrial	Hyloidea	Hyloidea	Ranoidea
Anhydrophryne_rattrayi	TJ			TJ	TJ	Terrestrial			Terrestrial	Terrestrial	Ranoidea	Ranoidea	Ranoidea
Ansonia_mcgregori	WH			WH	AQ	Terrestrial			Terrestrial	Aquatic	Hyloidea	Hyloidea	Hyloidea
Aparasphenodon_brunoi	AJ			AJ	AJ	Arboreal			Arboreal	Terrestrial	Hyloidea	Hyloidea	Hyloidea
Argenteohyla_siemersi	TJ	AJ	IUCN_Red_List	TJ	TJ	Riparian	Arboreal	IUCN_Red_List	Terrestrial	Terrestrial	Hyloidea	Hyloidea	Hyloidea
Arthroleptella_lightfooti	WH	TJ	Andrew_Gray	TJ*	TJ*	Terrestrial			Terrestrial	Terrestrial	Ranoidea	Ranoidea	Ranoidea
Arthroleptis_bioko	TJ			TJ	TJ	Terrestrial			Terrestrial	Terrestrial	Ranoidea	Ranoidea	Ranoidea
Ascaphus_truei	WH			WH	WH	Riparian			Riparian	Riparian	Basal	Hyloidea	Hyloidea
Astylosternus_diadematus	TJ			TJ	TJ	Riparian			Riparian	Riparian	Ranoidea	Ranoidea	Ranoidea
Atelognathus_patagonicus	TJ	WH	Andrew_Gray	TJ	BWH	Riparian			Terrestrial	Terrestrial	Hyloidea	Ranoidea	Hyloidea
Atelopus_ignescens	BWH	WH	Andrew_Gray	WH*	WH*	Riparian			Terrestrial	Terrestrial	Hyloidea	Hyloidea	Hyloidea
Balebreviceps_hillmani	BWH			BWH	WH	Terrestrial			Terrestrial	Riparian	Ranoidea	Ranoidea	Ranoidea
Barbourula_busuangensis	AQ			AQ	AQ	Aquatic			Aquatic	Terrestrial	Basal	Basal	Basal
Barycholos_pulcher	TJ			TJ	TJ	Terrestrial			Terrestrial	Terrestrial	Hyloidea	Ranoidea	Ranoidea
Batrachyla_taeniata	WH			TJ	WH	Riparian			Riparian	Riparian	Hyloidea	Hyloidea	Hyloidea
Boana_boans	AJ			AJ	AJ	Arboreal			Arboreal	Arboreal	Hyloidea	Ranoidea	Ranoidea
Bombina_maxima	WH			AQ	BWH	Terrestrial	Riparian	Raúl_Gómez	Aquatic	Terrestrial	Basal	Basal	Basal
Boophis_boehmei	TJ	AJ	AmphibiaWeb	AJ*	AJ*	Terrestrial	Arboreal	AmphibiaWeb	Arboreal*	Arboreal*	Ranoidea	Hyloidea	Ranoidea
Brachycephalus_ephippium	WH			WH	WH	Terrestrial			Terrestrial	Terrestrial	Hyloidea	Hyloidea	Hyloidea
Brachytarsophrys_carinense	WH			BWH	BWH	Riparian			Terrestrial	Terrestrial	Basal	Hyloidea	Basal
Buergeria_japonica	AJ	TJ	AmphibiaWeb	TJ*	TJ*	Arboreal	Terrestrial	AmphibiaWeb	Riparian	Terrestrial*	Ranoidea	Ranoidea	Ranoidea
Bufo_bufo	BWH			BWH	BWH	Terrestrial			Terrestrial	Terrestrial	Hyloidea	Ranoidea	Hyloidea
Cacosternum_boettgeri	BWH			TJ	AQ	Terrestrial			Terrestrial	Terrestrial	Ranoidea	Ranoidea	Ranoidea
Callulina_kisiwamsitu	BWH	AJ	EDGE of Existence programme	BWH	AJ*	Terrestrial	Arboreal	EDGE of Existence programme	Arboreal*	Arboreal*	Ranoidea	Hyloidea	Hyloidea
Calyptocephalella_gayi	AQ			BWH	BWH	Aquatic			Terrestrial	Terrestrial	Neobatrachia	Basal	Basal
Cardioglossa_cyaneospila	TJ			TJ	TJ	Terrestrial			Terrestrial	Terrestrial	Ranoidea	Hyloidea	Ranoidea
Centrolene_buckleyi	AJ			AJ	AJ	Arboreal			Arboreal	Terrestrial	Hyloidea	Hyloidea	Hyloidea
Ceratophrys_aurita	WH	BWH	Keeffe_&_Blackburn,_2020	WH	WH	Terrestrial			Terrestrial	Terrestrial	Hyloidea	Hyloidea	Basal
Ceuthomantis_smaragdinus	TJ			TJ	TJ	Terrestrial			Terrestrial	Terrestrial	Hyloidea	Hyloidea	Ranoidea
Chacophrys_pierottii	BWH			BWH	BWH	Terrestrial			Terrestrial	Terrestrial	Hyloidea	Hyloidea	Hyloidea
Chiromantis_rufescens	AJ			AJ	TJ	Arboreal			Arboreal	Terrestrial	Ranoidea	Ranoidea	Ranoidea
Cochranella_granulosa	AJ			AJ	AJ	Arboreal			Arboreal	Arboreal	Hyloidea	Hyloidea	Hyloidea
Conraua_crassipes	TJ			TJ	TJ	Riparian			Terrestrial	Terrestrial	Ranoidea	Ranoidea	Ranoidea
Cophyla_phyllodactyla	AJ			AJ	AJ	Arboreal			Arboreal	Terrestrial	Ranoidea	Hyloidea	Hyloidea
Cornufer_guentheri	TJ	BWH	Jorgensen_&_Reilly,_2013_ (under_Ceratobatrachus guentheri)	TJ	TJ	Terrestrial			Terrestrial	Terrestrial	Ranoidea	Ranoidea	Ranoidea
Cornufer_guppyi	TJ			TJ	TJ	Riparian			Terrestrial	Riparian	Ranoidea	Ranoidea	Ranoidea
Corythomantis_greeningi	AJ			AJ	TJ	Arboreal			Terrestrial	Terrestrial	Hyloidea	Hyloidea	Hyloidea
Craugastor_laticeps	TJ			TJ	TJ	Terrestrial			Arboreal	Terrestrial	Hyloidea	Hyloidea	Hyloidea
Crossodactylus_trachystomus	TJ			TJ	TJ	Riparian			Riparian	Riparian	Hyloidea	Ranoidea	Ranoidea
Cruziohyla_calcarifer	AJ			AJ	AJ	Arboreal			Arboreal	Arboreal	Hyloidea	Hyloidea	Hyloidea
Cryptobatrachus_boulengeri	TJ	AJ	Andrew_Gray	AJ*	TJ	Riparian	Arboreal	Andrew_Gray	Arboreal*	Terrestrial	Hyloidea	Hyloidea	Ranoidea
Cycloramphus_asper	TJ			TJ	TJ	Terrestrial			Terrestrial	Terrestrial	Hyloidea	Hyloidea	Hyloidea
Dendrobates_auratus	WH			WH	WH	Terrestrial			Terrestrial	Terrestrial	Hyloidea	Ranoidea	Ranoidea
Discoglossus_pictus	BWH			TJ	TJ	Terrestrial	Riparian	Raúl_Gómez	Terrestrial	Terrestrial	Basal	Hyloidea	Hyloidea
Eleutherodactylus_dimidiatus	TJ			TJ	TJ	Terrestrial			Terrestrial	Terrestrial	Hyloidea	Hyloidea	Hyloidea
Eleutherodactylus_orientalis	TJ			TJ	WH	Terrestrial			Terrestrial	Terrestrial	Hyloidea	Hyloidea	Ranoidea
Engystomops_pustulosus	WH	TJ	Andrew_Gray	WH	TJ*	Terrestrial			Terrestrial	Terrestrial	Hyloidea	Hyloidea	Hyloidea
Eupsophus_roseus	WH			TJ	TJ	Riparian			Terrestrial	Terrestrial	Hyloidea	Hyloidea	Hyloidea
Fejervarya_limnocharis	TJ			TJ	TJ	Riparian			Terrestrial	Riparian	Ranoidea	Ranoidea	Ranoidea
Frostius_pernambucensis	WH			WH	WH	Terrestrial			Terrestrial	Terrestrial	Hyloidea	Hyloidea	Hyloidea
Gastrophryne_carolinensis	BWH			BWH	BWH	Terrestrial			Terrestrial	Terrestrial	Ranoidea	Ranoidea	Ranoidea
Gastrotheca_cornuta	AJ			AJ	AJ	Arboreal			Arboreal	Arboreal	Hyloidea	Hyloidea	Hyloidea
Gastrotheca_peruana	TJ	AJ	IUCN_Red_List	TJ	BWH	Riparian	Arboreal	IUCN_Red_List	Terrestrial	Terrestrial	Hyloidea	Hyloidea	Hyloidea
Geocrinia_laevis	WH			WH	WH	Terrestrial			Terrestrial	Terrestrial	Neobatrachia	Hyloidea	Basal
Hadromophryne_natalensis	TJ			WH	WH	Riparian			Terrestrial	Terrestrial	Neobatrachia	Hyloidea	Basal
Hemiphractus_proboscideus	AJ			AJ	AJ	Arboreal			Arboreal	Arboreal	Hyloidea	Hyloidea	Hyloidea
Hemisus_guineensis	BWH			BWH	TJ	Terrestrial			Terrestrial	Terrestrial	Ranoidea	Ranoidea	Hyloidea
Hildebrandtia_ornata	TJ			TJ	TJ	Terrestrial			Terrestrial	Terrestrial	Ranoidea	Ranoidea	Ranoidea
Hoplobatrachus_occipitalis	TJ			TJ	BWH	Terrestrial			Terrestrial	Terrestrial	Ranoidea	Ranoidea	Hyloidea
Hoplophryne_rogersi	TJ			BWH	TJ	Terrestrial			Terrestrial	Riparian	Ranoidea	Hyloidea	Hyloidea
Hyalinobatrachium_fleischmanni	AJ			AJ	AJ	Arboreal			Arboreal	Arboreal	Hyloidea	Hyloidea	Hyloidea
Hyla_andersonii	AJ			AJ	BWH	Arboreal			Arboreal	Terrestrial	Hyloidea	Hyloidea	Hyloidea
Hyla_cinerea	AJ			AJ	AJ	Arboreal			Arboreal	Terrestrial	Hyloidea	Hyloidea	Hyloidea
Hyla_femoralis	AJ			AJ	AQ	Arboreal			Arboreal	Aquatic	Hyloidea	Hyloidea	Hyloidea
Hylorina_sylvatica	WH			TJ	TJ	Terrestrial			Terrestrial	Terrestrial	Hyloidea	Hyloidea	Hyloidea
Ischnocnema_gualteri	TJ			TJ	TJ	Terrestrial			Terrestrial	Terrestrial	Hyloidea	Hyloidea	Hyloidea
Kalophrynus_sinensis	BWH			BWH	BWH	Terrestrial			Terrestrial	Terrestrial	Ranoidea	Ranoidea	Ranoidea
Laliostoma_labrosum	TJ			TJ	BWH	Terrestrial			Terrestrial	Terrestrial	Ranoidea	Ranoidea	Ranoidea
Lankanectes_corrugatus	AQ			TJ	BWH	Aquatic			Riparian	Terrestrial	Ranoidea	Ranoidea	Ranoidea
Lechriodus_melanopyga	BWH			TJ	TJ	Terrestrial			Terrestrial	Terrestrial	Neobatrachia	Hyloidea	Basal
Leiopelma_hamiltoni	WH			WH	WH	Terrestrial	Arboreal	Altobelli et al., 2021	Terrestrial	Terrestrial	Basal	Hyloidea	Hyloidea
Lepidobatrachus_laevis	AQ	BWH	Keeffe_&_Blackburn,_2020	BWH*	AQ	Aquatic			Terrestrial	Aquatic	Hyloidea	Hyloidea	Hyloidea
Leptobrachium_hasseltii	WH			WH	WH	Terrestrial			Terrestrial	Terrestrial	Basal	Basal	Basal
Leptodactylodon_ovatus	TJ			TJ	TJ	Riparian			Terrestrial	Terrestrial	Ranoidea	Ranoidea	Ranoidea
Leptodactylus_poecilochilus	TJ			TJ	TJ	Riparian			Terrestrial	Terrestrial	Hyloidea	Hyloidea	Hyloidea
Leptopelis_notatus	AJ			AJ	AJ	Arboreal			Arboreal	Arboreal	Ranoidea	Ranoidea	Ranoidea
Limnonectes_blythii	TJ			TJ	TJ	Riparian			Riparian	Riparian	Ranoidea	Ranoidea	Hyloidea
Lithobates_vibicarius	TJ			WH	WH	Riparian			Terrestrial	Terrestrial	Ranoidea	Hyloidea	Hyloidea
Litoria_chloris	AJ			AJ	AJ	Arboreal			Arboreal	Terrestrial	Hyloidea	Ranoidea	Ranoidea
Madecassophryne_truebae	TJ			TJ	TJ	Terrestrial			Terrestrial	Terrestrial	Ranoidea	Hyloidea	Hyloidea
Mantella_baroni	TJ			TJ	WH	Terrestrial			Terrestrial	Terrestrial	Ranoidea	Ranoidea	Ranoidea
Mantidactylus_curtus	TJ			TJ	TJ	Riparian			Riparian	Riparian	Ranoidea	Ranoidea	Ranoidea
Megophrys_montana	WH			BWH	BWH	Terrestrial			Terrestrial	Terrestrial	Basal	Basal	Basal
Melanobatrachus_indicus	WH			WH	WH	Terrestrial			Terrestrial	Terrestrial	Ranoidea	Hyloidea	Ranoidea
Melanophryniscus_stelzneri	BWH			WH	WH	Terrestrial			Terrestrial	Terrestrial	Hyloidea	Hyloidea	Hyloidea
Micrixalus_adonis	TJ			TJ	TJ	Riparian			Riparian	Riparian	Ranoidea	Ranoidea	Ranoidea
Mixophyes_fasciolatus	BWH			TJ	TJ	Terrestrial			Riparian	Riparian	Neobatrachia	Hyloidea	Basal
Nasikabatrachus_sahyadrensis	BWH			BWH	BWH	Terrestrial			Terrestrial	Terrestrial	Neobatrachia	Ranoidea	Basal
Natalobatrachus_bonebergi	TJ			TJ	TJ	Riparian			Riparian	Terrestrial	Ranoidea	Ranoidea	Hyloidea
Neobatrachus_pictus	BWH			BWH	BWH	Terrestrial			Terrestrial	Terrestrial	Neobatrachia	Ranoidea	Hyloidea
Niceforonia_araiodactyla	TJ			TJ	TJ	Terrestrial			Terrestrial	Terrestrial	Hyloidea	Ranoidea	Ranoidea
Nothophryne_broadleyi	TJ			TJ	TJ	Terrestrial			Terrestrial	Terrestrial	Ranoidea	Ranoidea	Ranoidea
Nyctibatrachus_major	TJ			TJ	TJ	Riparian			Terrestrial	Terrestrial	Ranoidea	Ranoidea	Hyloidea
Nyctimantis_rugiceps	AJ			AJ	AJ	Arboreal			Arboreal	Arboreal	Hyloidea	Hyloidea	Ranoidea
Nyctixalus_pictus	AJ			AJ	AJ	Arboreal			Arboreal	Terrestrial	Ranoidea	Hyloidea	Ranoidea
Occidozyga_laevis	AQ	BWH	Keeffe_&_Blackburn,_2020	TJ	BWH*	Aquatic	Riparian	Raúl_Gómez	Riparian*	Terrestrial	Ranoidea	Ranoidea	Ranoidea
Odontobatrachus_natator	TJ			TJ	AJ	Riparian			Terrestrial	Terrestrial	Ranoidea	Ranoidea	Basal
Odontophrynus_americanus	WH	BWH	Keeffe_&_Blackburn,_2020	BWH*	BWH*	Terrestrial	Riparian	AmphibiaWeb	Terrestrial	Terrestrial	Hyloidea	Hyloidea	Hyloidea
Oophaga_pumilio	TJ			TJ	TJ	Terrestrial			Terrestrial	Terrestrial	Hyloidea	Ranoidea	Hyloidea
Osteopilus_septentrionalis	AJ			AJ	BWH	Arboreal			Arboreal	Terrestrial	Hyloidea	Hyloidea	Hyloidea
Otophryne_robusta	TJ			WH	WH	Terrestrial			Terrestrial	Terrestrial	Ranoidea	Hyloidea	Hyloidea
Paedophryne_amauensis	TJ			TJ	TJ	Riparian			Terrestrial	Terrestrial	Ranoidea	Hyloidea	Ranoidea
Paradoxophyla_palmata	BWH			BWH	BWH	Terrestrial			Terrestrial	Aquatic	Ranoidea	Ranoidea	Ranoidea
Parhoplophryne_usambarica	BWH			BWH	BWH	Terrestrial			Terrestrial	Terrestrial	Ranoidea	Ranoidea	Hyloidea
Pelobates_fuscus	BWH			BWH	AQ	Terrestrial			Terrestrial	Aquatic	Basal	Basal	Basal
Pelodytes_caucasicus	BWH			WH	AQ	Terrestrial			Terrestrial	Aquatic	Basal	Basal	Hyloidea
Petropedetes_vulpiae	TJ			TJ	TJ	Terrestrial			Terrestrial	Terrestrial	Ranoidea	Hyloidea	Ranoidea
Philautus_worcesteri	AJ			AJ	AJ	Arboreal			Arboreal	Arboreal	Ranoidea	Ranoidea	Ranoidea
Phlyctimantis_maculatus	WH	AJ	Porro_et_al.,_2017	WH	WH	Riparian	Arboreal	Porro_et_al.,_2017	Riparian	Terrestrial	Ranoidea	Ranoidea	Ranoidea
Phrynobatrachus_krefftii	TJ			TJ	TJ	Terrestrial			Riparian	Terrestrial	Ranoidea	Ranoidea	Hyloidea
Phrynomantis_annectens	BWH			WH	WH	Terrestrial			Terrestrial	Aquatic	Ranoidea	Ranoidea	Ranoidea
Phyllobates_bicolor	TJ	WH	iNaturalist	TJ	TJ	Terrestrial			Terrestrial	Terrestrial	Hyloidea	Ranoidea	Hyloidea
Phyllodytes_luteolus	AJ	TJ	IUCN_Red_List	AJ	AJ	Arboreal	Terrestrial	IUCN_Red_List	Arboreal	Terrestrial*	Hyloidea	Hyloidea	Ranoidea
Phyzelaphryne_miriamae	TJ			TJ	TJ	Terrestrial			Terrestrial	Terrestrial	Hyloidea	Ranoidea	Basal
Pipa_parva	AQ			AQ	AQ	Aquatic			Aquatic	Aquatic	Basal	Basal	Hyloidea
Platymantis_polillensis	TJ			TJ	AJ	Terrestrial			Terrestrial	Terrestrial	Ranoidea	Hyloidea	Ranoidea
Pleurodema_nebulosum	WH			BWH	BWH	Terrestrial			Terrestrial	Terrestrial	Hyloidea	Ranoidea	Ranoidea
Polypedates_macrotis	AJ			AJ	AJ	Arboreal			Arboreal	Arboreal	Ranoidea	Ranoidea	Ranoidea
Poyntonia_paludicola	BWH			TJ	WH	Terrestrial			Terrestrial	Terrestrial	Ranoidea	Ranoidea	Ranoidea
Probreviceps_macrodactylus	BWH			BWH	TJ	Terrestrial			Terrestrial	Terrestrial	Ranoidea	Ranoidea	Hyloidea
Proceratophrys_boiei	WH	BWH	Keeffe_&_Blackburn,_2020	BWH*	TJ	Terrestrial			Terrestrial	Terrestrial	Hyloidea	Hyloidea	Hyloidea
Pseudacris_ornata	TJ			TJ	TJ	Terrestrial			Terrestrial	Terrestrial	Hyloidea	Hyloidea	Hyloidea
Pseudopaludicola_falcipes	TJ			TJ	TJ	Terrestrial			Riparian	Riparian	Hyloidea	Ranoidea	Ranoidea
Ptychadena_oxyrhynchus	TJ			TJ	TJ	Riparian			Riparian	Riparian	Ranoidea	Ranoidea	Ranoidea
Pyxicephalus_adspersus	BWH			BWH	BWH	Terrestrial			Terrestrial	Riparian	Ranoidea	Ranoidea	Ranoidea
Rana_temporaria	TJ			TJ	BWH	Riparian			Riparian	Riparian	Ranoidea	Ranoidea	Ranoidea
Raorchestes_resplendens	WH			WH	WH	Terrestrial			Terrestrial	Terrestrial	Ranoidea	Ranoidea	Hyloidea
Rheobatrachus_silus	AQ			AQ	AQ	Aquatic			Aquatic	Aquatic	Neobatrachia	Ranoidea	Basal
Rhinoderma_darwinii	WH			TJ	TJ	Terrestrial			Terrestrial	Terrestrial	Hyloidea	Hyloidea	Basal
Rhinophrynus_dorsalis	BWH			AQ	BWH	Terrestrial			Aquatic	Terrestrial	Basal	Basal	Basal
Scaphiopus_holbrookii	BWH			BWH	BWH	Terrestrial			Terrestrial	Terrestrial	Basal	Basal	Hyloidea
Sclerophrys_dodsoni	WH			BWH	TJ	Terrestrial			Terrestrial	Terrestrial	Hyloidea	Hyloidea	Hyloidea
Sechellophryne_gardineri	TJ	WH	Andrew_Gray	TJ	TJ	Terrestrial			Terrestrial	Terrestrial	Neobatrachia	Hyloidea	Basal
Sooglossus_sechellensis	TJ	WH	Andrew_Gray	TJ	TJ	Terrestrial			Terrestrial	Terrestrial	Neobatrachia	Hyloidea	Basal
Spea_multiplicata	BWH			BWH	BWH	Terrestrial			Terrestrial	Terrestrial	Basal	Hyloidea	Hyloidea
Spelaeophryne_methneri	BWH			BWH	AQ	Terrestrial			Terrestrial	Aquatic	Ranoidea	Basal	Ranoidea
Stefania_scalae	AJ			AJ	TJ	Riparian	Arboreal	IUCN_Red_List	Arboreal*	Terrestrial	Hyloidea	Hyloidea	Hyloidea
Strabomantis_anomalus	TJ			TJ	TJ	Terrestrial	Riparian	AmphibiaWeb	Terrestrial	Terrestrial	Hyloidea	Hyloidea	Ranoidea
Synapturanus_mirandaribeiroi	BWH			BWH	BWH	Terrestrial			Terrestrial	Terrestrial	Ranoidea	Ranoidea	Hyloidea
Telmatobius_thompsoni	AQ			WH	WH	Aquatic			Terrestrial	Terrestrial	Hyloidea	Hyloidea	Hyloidea
Tepuihyla_rodriguezi	AJ			AJ	AJ	Arboreal			Arboreal	Arboreal	Hyloidea	Hyloidea	Hyloidea
Thoropa_miliaris	TJ			TJ	TJ	Terrestrial			Terrestrial	Terrestrial	Hyloidea	Hyloidea	Hyloidea
Tomopterna_delalandii	BWH			TJ	BWH	Terrestrial			Terrestrial	Terrestrial	Ranoidea	Ranoidea	Ranoidea
Tomopterna_tuberculosa	BWH			WH	WH	Terrestrial			Terrestrial	Terrestrial	Ranoidea	Ranoidea	Ranoidea
Trachycephalus_resinifictrix	AJ			AJ	BWH	Arboreal			Arboreal	Arboreal	Hyloidea	Ranoidea	Ranoidea
Triprion_spinosus	AJ			AJ	BWH	Arboreal			Arboreal	Terrestrial	Hyloidea	Hyloidea	Hyloidea
Uperodon_systoma	BWH			BWH	BWH	Terrestrial			Terrestrial	Aquatic	Ranoidea	Ranoidea	Hyloidea
Walkerana_phrynoderma	TJ			TJ	TJ	Terrestrial			Terrestrial	Terrestrial	Ranoidea	Hyloidea	Hyloidea
Xenopus_calcaratus	AQ			AQ	AQ	Aquatic			Aquatic	Aquatic	Basal	Basal	Basal
Zachaenus_parvulus	TJ			TJ	BWH	Terrestrial			Terrestrial	Terrestrial	Hyloidea	Hyloidea	Hyloidea
