# Supplementary material for: Locomotor, ecological and phylogenetic drivers of skeletal proportions in frogs
Source: J Anat. 2023 May 19;243(3):404–20. doi: 10.1111/joa.13886 (PMC10439368; doi:10.1111/joa.13886)
Supplement: Supplementary file 4 — Data S4. [file JOA-243-404-s001.xlsx]

## Sheet: Data subset
species	family	clade	LM	habitat	subhabitat	sacrum_shape	iliac_ridge	urostylic_ridge	SVL	hindlimb	forelimb	ESD	sacral_width	ilium	urostyle	femur_width	humerus_width	iliac_angle
Acanthixalus_spinosus	Hyperoliidae	Ranoidea	AJ	Arboreal	Rainforest	LB	ridge	half	35.86	53.45	27.33	0.88	5.56	9.14	9.58	0.59	0.63	10.8149
Acris_gryllus	Hylidae	Hyloidea	TJ	Terrestrial	Wetlands	LB	ridge	half	20.97	40.88	14.89	0.6	3.13	5.7	5.3	0.51	0.53	7.91589
Adelophryne_gutturosa	Eleutherodactylidae	Hyloidea	TJ	Terrestrial	Rainforest	SH	ridge	ridge	33.31	57.87	24.01	1.03	4.76	9.38	9.56	0.69	0.78	6.76537
Adenomera_andreae	Leptodactylidae	Hyloidea	TJ	Terrestrial	Forest	SH	ridge	ridge	27.56	39.68	18.61	0.83	4.33	8.26	8.35	0.53	0.58	6.56941
Agalychnis_lemur	Phyllomedusidae	Hyloidea	AJ	Arboreal	Montane_forest	FA	smooth	lateral	41.82	63.77	31.87	4.51	7.01	13.88	11.29	0.79	0.9	11.7856
Aglyptodactylus_madagascariensis	Mantellidae	Ranoidea	TJ	Terrestrial	Forest	SH	ridge	ridge	56.35	104.07	41.83	1.51	8.97	15.18	14.8	1.72	1.12	8.88661
Allobates_kingsburyi	Aromobatidae	Hyloidea	TJ	Terrestrial	Forest	SH	ridge	ridge	18.81	25.83	14.73	0.46	3.1	4.66	4.54	0.42	0.43	8.57719
Allophryne_ruthveni	Allophrynidae	Hyloidea	AJ	Terrestrial	Forest	LB	smooth	lateral	25.62	32.63	18.47	2	4.11	8.36	7.12	0.37	0.51	11.1735
Alsodes_nodosus	Alsodidae	Hyloidea	WH	Terrestrial	Shrubland	LB	smooth	half	41.81	64.52	30.79	1.49	6.39	11.39	10.82	0.86	1.11	10.8293
Alytes_obstetricans	Alytidae	Basal	BWH	Terrestrial	Montane_forest	LB	smooth	T-shaped	46.99	55.48	32.21	3.54	7.93	14.46	13.39	0.89	1.31	9.43336
Ameerega_trivittata	Dendrobatidae	Hyloidea	TJ	Terrestrial	Forest	SH	ridge	ridge	42.38	63.44	33.95	1.22	6.46	12.2	13.68	0.9	0.85	5.57399
Amnirana_albolabris	Ranidae	Ranoidea	TJ	Riparian	Forest	SH	ridge	ridge	72.72	107.79	51.83	2.24	11.71	23.28	23.16	1.33	1.43	6.91162
Amnirana_galamensis_bravana	Ranidae	Ranoidea	TJ	Riparian	Savanna	SH	ridge	ridge	69.53	108.01	47.64	2	10.1	20.11	20.41	1.45	1.51	6.80881
Anaxyrus_fowleri	Bufonidae	Hyloidea	BWH	Terrestrial	Open_areas	FA	ridge	ridge	49.56	64.81	37.68	2.31	10.34	15.75	13.5	1.04	1.49	10.3698
Andinobates_minutus	Dendrobatidae	Hyloidea	TJ	Terrestrial	Forest	SH	ridge	half	15.27	20.94	12.05	0.45	2.53	4.38	3.97	0.33	0.32	6.68659
Anhydrophryne_rattrayi	Pyxicephalidae	Ranoidea	TJ	Terrestrial	Forest	LB	ridge	half	18.13	25.07	12.1	0.59	2.58	5.21	5.04	0.31	0.39	7.05608
Ansonia_mcgregori	Bufonidae	Hyloidea	WH	Terrestrial	Forest	LB	smooth	half + lateral	49.6	71.91	41.37	5.63	9.81	15.41	14.1	1.02	1.09	11.1312
Aparasphenodon_brunoi	Hylidae	Hyloidea	AJ	Arboreal	Forest	LB	smooth	half	60.98	73.05	37.8	1.88	7.38	16.32	14.32	0.83	1.19	8.47427
Argenteohyla_siemersi	Hylidae	Hyloidea	TJ	Riparian	Forest	LB	smooth	half	57.08	77.03	40.55	2.85	8.99	17.55	14.71	1.03	1.57	11.1208
Arthroleptella_lightfooti	Pyxicephalidae	Ranoidea	WH	Terrestrial	Forest	SH	ridge	half	15.36	18.95	9.87	0.36	1.97	4.16	4.13	0.22	0.29	6.27929
Arthroleptis_bioko	Arthroleptidae	Ranoidea	TJ	Terrestrial	Montane_forest	SH	ridge	ridge	32.76	53.82	28.33	0.78	4.77	9.81	10.45	0.59	0.62	3.65282
Ascaphus_truei	Ascaphidae	Basal	WH	Riparian	Forest	LB	smooth	lateral	40.19	60.63	32.74	1.94	7.51	8.95	9.26	0.86	1.4	15.3885
Astylosternus_diadematus	Arthroleptidae	Ranoidea	TJ	Riparian	Forest	SH	ridge	ridge	51.79	80.67	38.24	1.34	7.41	11.59	11.63	1.13	1.11	7.38634
Atelognathus_patagonicus	Batrachylidae	Hyloidea	TJ	Riparian	Shrubland	LB	smooth	half	30.06	41.14	21.21	1.1	4.68	8.46	7.53	0.53	0.68	8.12036
Atelopus_ignescens	Bufonidae	Hyloidea	BWH	Riparian	Montane_forest	LB	smooth	half + lateral	37.91	45.73	29.8	3.93	9.36	10.58	9.29	0.88	1.06	17.1513
Balebreviceps_hillmani	Brevicepitidae	Ranoidea	BWH	Terrestrial	Montane_forest	FA	smooth	half	36.6	32.15	23.74	2.89	6.25	10	7.34	1.02	1.26	10.0496
Barbourula_busuangensis	Bombinatoridae	Basal	AQ	Aquatic	Forest	FA	smooth	T-shaped	92.12	110.1	60.33	12.46	17.98	31.79	28.38	2.26	2.02	8.98531
Barycholos_pulcher	Strabomantidae	Hyloidea	TJ	Terrestrial	Forest	SH	ridge	ridge	21.93	33.5	15.84	0.53	3.11	6.01	6.1	0.43	0.44	7.1207
Batrachyla_taeniata	Batrachylidae	Hyloidea	WH	Riparian	Various	SH	ridge	half	38.26	66.02	30.13	1.15	5.3	10.65	11.13	0.89	1.04	8.39574
Boana_boans	Hylidae	Hyloidea	AJ	Arboreal	Rainforest	FA	ridge	half	104.34	163	70.92	4.4	18.93	32.92	31.77	1.98	2.2	10.1653
Bombina_maxima	Bombinatoridae	Basal	WH	Terrestrial	Wetlands	FA	smooth	T-shaped	55.67	59.49	34.96	7.19	11.15	18.2	15.21	1.15	1.44	9.91882
Boophis_boehmei	Mantellidae	Ranoidea	TJ	Terrestrial	Rainforest	SH	ridge	ridge	35.02	51.97	25.08	0.82	4.45	9.1	8.84	0.57	0.63	5.48611
Brachycephalus_ephippium	Brachycephalidae	Hyloidea	WH	Terrestrial	Forest	SH	ridge	ridge	17.93	21.11	12.11	1.01	4.18	4.65	4.78	0.48	0.56	11.8515
Brachytarsophrys_carinense	Megophryidae	Basal	WH	Riparian	Forest	FA	ridge	ridge	111.66	134.17	70.87	11.1	23.92	39.17	32.13	2.68	3.51	10.0567
Buergeria_japonica	Rhacophoridae	Ranoidea	AJ	Arboreal	Various	SH	ridge	ridge	34.5	64.64	26.58	0.88	4.87	9.81	9.99	0.78	0.71	5.55723
Bufo_bufo	Bufonidae	Hyloidea	BWH	Terrestrial	Forest	LB	smooth	half	62.8	72.42	50.59	3.62	11.04	21.35	17.53	1.63	2.02	8.10477
Cacosternum_boettgeri	Pyxicephalidae	Ranoidea	BWH	Terrestrial	Grassland	LB	smooth	smooth	26.23	32.17	14.3	1.44	3.62	7.78	7.01	0.42	0.44	5.828
Callulina_kisiwamsitu	Brevicepitidae	Ranoidea	BWH	Terrestrial	Forest	FA	smooth	half + lateral	51.4	55.98	38.52	5.09	9.03	19.47	12.26	1.19	1.54	5.77762
Calyptocephalella_gayi	Calyptocephalellidae	Neobatrachia	AQ	Aquatic	Wetlands	LB	ridge	ridge	66.13	70.35	42.09	2.46	10.9	19.88	17.57	1.86	1.85	9.36518
Cardioglossa_cyaneospila	Arthroleptidae	Ranoidea	TJ	Terrestrial	Montane_forest	SH	ridge	ridge	34.16	48.54	30.84	0.94	5.12	10.84	10.78	0.59	0.75	6.80799
Centrolene_buckleyi	Centrolenidae	Hyloidea	AJ	Arboreal	Montane_forest	LB	smooth	half	30.65	51.76	27.51	1.88	5.71	9.72	8.66	0.57	0.68	10.492
Ceratophrys_aurita	Ceratophryidae	Hyloidea	WH	Terrestrial	Forest	LB	ridge	ridge	138.05	152.4	105.91	5.96	28.83	35.9	29.45	3.55	4.94	16.0492
Ceuthomantis_smaragdinus	Ceuthomantidae	Hyloidea	TJ	Terrestrial	Montane_forest	SH	ridge	half	20.23	32.99	15.14	0.38	3.01	5.08	4.91	0.37	0.37	10.7208
Chacophrys_pierottii	Ceratophryidae	Hyloidea	BWH	Terrestrial	Shrubland	LB	smooth	ridge	42.53	41.61	27.2	1.44	7.36	11.32	10.01	1.33	1.39	10.4078
Chiromantis_rufescens	Rhacophoridae	Ranoidea	AJ	Arboreal	Forest	SH	ridge	ridge	54.71	77.91	38.39	1.27	7.41	15.87	15.12	0.81	0.96	6.07672
Cochranella_granulosa	Centrolenidae	Hyloidea	AJ	Arboreal	Forest	FA	smooth	half	28.46	44.06	20.72	1.56	5	8.5	7.78	0.5	0.56	12.5018
Conraua_crassipes	Conrauidae	Ranoidea	TJ	Riparian	Rainforest	SH	ridge	ridge	57.75	83.14	41.18	1.56	9.62	15.96	20.1	1.23	1.44	8.34018
Cophyla_phyllodactyla	Microhylidae	Ranoidea	AJ	Arboreal	Rainforest	LB	smooth	smooth	26.31	32.7	17.89	1.48	4.1	8.5	7.51	0.46	0.65	9.5485
Cornufer_guentheri	Ceratobatrachidae	Ranoidea	TJ	Terrestrial	Rainforest	SH	ridge	ridge	62.47	83.3	42.99	1.86	10.63	17.23	17.3	1.19	1.31	7.66429
Cornufer_guppyi	Ceratobatrachidae	Ranoidea	TJ	Riparian	Rainforest	SH	ridge	ridge	166.73	273.48	117.47	4.25	29.78	47.35	45.53	4.29	3.68	10.8895
Corythomantis_greeningi	Hylidae	Hyloidea	AJ	Arboreal	Savanna	FA	smooth	ridge	44.85	51.44	26.72	2.2	6.44	12.45	11.19	0.68	0.99	7.84804
Craugastor_laticeps	Craugastoridae	Hyloidea	TJ	Terrestrial	Forest	SH	ridge	ridge	55.78	98.87	46.76	1.35	8.33	15.4	15.29	1.27	1.28	7.44333
Crossodactylus_trachystomus	Hylodidae	Hyloidea	TJ	Riparian	Forest	SH	ridge	ridge	22.38	35.65	18.58	0.77	3.84	5.6	5.23	0.48	0.51	8.16153
Cruziohyla_calcarifer	Phyllomedusidae	Hyloidea	AJ	Arboreal	Forest	FA	smooth	half	66.19	100.25	50.66	7.36	12.85	21.97	18.52	1.29	1.6	11.6994
Cryptobatrachus_boulengeri	Hemiphractidae	Hyloidea	TJ	Riparian	Montane_forest	SH	ridge	ridge	44.41	77.19	34.46	1.15	7.24	11.98	11.66	1.05	1.09	6.83141
Cycloramphus_asper	Cycloramphidae	Hyloidea	TJ	Terrestrial	Forest	LB	smooth	half	61.75	88.96	41.86	2.39	9.89	17.79	18.05	1.26	1.69	6.45499
Dendrobates_auratus	Dendrobatidae	Hyloidea	WH	Terrestrial	Forest	SH	smooth	smooth	13.44	16.41	11.01	0.43	2.11	4.02	4.16	0.28	0.3	4.70868
Discoglossus_pictus	Alytidae	Basal	BWH	Terrestrial	Various	LB	ridge	T-shaped	49.03	71.97	32.74	2.82	8.05	16.87	16.64	1.04	1.21	4.98187
Eleutherodactylus_dimidiatus	Eleutherodactylidae	Hyloidea	TJ	Terrestrial	Forest	SH	ridge	ridge	20.65	32.82	14	0.58	3.03	5.39	5.56	0.48	0.48	5.58962
Eleutherodactylus_orientalis	Eleutherodactylidae	Hyloidea	TJ	Terrestrial	Forest	SH	ridge	ridge	12.79	18.8	9.69	0.39	2.05	3.94	4.05	0.26	0.27	6.77786
Engystomops_pustulosus	Leptodactylidae	Hyloidea	WH	Terrestrial	Various	LB	ridge	half	26.36	36.36	19.83	1.39	4.71	8.13	7.73	0.59	0.7	9.30829
Eupsophus_roseus	Alsodidae	Hyloidea	WH	Riparian	Forest	SH	ridge	half	40.95	68.54	31.45	1.78	7.29	13.05	13.19	0.96	1.21	7.13098
Fejervarya_limnocharis	Dicroglossidae	Ranoidea	TJ	Riparian	Open_areas	SH	ridge	ridge	71.91	127.82	48.41	2.09	11.74	21.47	21.74	2.04	2.02	7.88401
Frostius_pernambucensis	Bufonidae	Hyloidea	WH	Terrestrial	Forest	FA	smooth	half	26.34	30.16	20.68	3.22	5.61	7.63	7.07	0.51	0.85	11.7977
Gastrophryne_carolinensis	Microhylidae	Ranoidea	BWH	Terrestrial	Various	FA	smooth	smooth	23.74	28.79	14.24	1.76	4.72	8.2	6.84	0.49	0.51	11.7867
Gastrotheca_cornuta	Hemiphractidae	Hyloidea	AJ	Arboreal	Forest	LB	ridge	half	81.72	142.97	62.51	5.55	14.25	26.6	24.22	1.92	1.7	9.052
Gastrotheca_peruana	Hemiphractidae	Hyloidea	TJ	Riparian	Grassland	LB	ridge	half	46.81	62.38	34.69	1.93	7.78	14.25	12.03	0.83	1.43	9.59407
Geocrinia_laevis	Myobatrachidae	Neobatrachia	WH	Terrestrial	Forest	LB	smooth	smooth	18.25	22.78	11.8	0.6	2.53	5.02	5.25	0.52	0.55	9.0543
Hadromophryne_natalensis	Heleophrynidae	Neobatrachia	TJ	Riparian	Montane_forest	LB	smooth	half	67.16	98.38	55.14	3.99	11.15	21.37	21.34	1.57	1.65	7.82641
Hemiphractus_proboscideus	Hemiphractidae	Hyloidea	AJ	Arboreal	Forest	LB	ridge	ridge	64.93	112.32	52.1	2.26	13.06	18.15	18.4	1.4	1.27	13.169
Hemisus_guineensis	Hemisotidae	Ranoidea	BWH	Terrestrial	Various	LB	ridge	half	35.37	44.63	20.84	1.39	5.5	10.06	8.99	0.8	1.3	7.65459
Hildebrandtia_ornata	Ptychadenidae	Ranoidea	TJ	Terrestrial	Savanna	SH	ridge	ridge	71.53	79.25	36.76	1.76	10.8	18.83	17.54	1.31	1.73	7.33796
Hoplobatrachus_occipitalis	Dicroglossidae	Ranoidea	TJ	Terrestrial	Savanna	SH	ridge	ridge	45.52	63.24	28.92	1.19	6.87	12.12	11.2	1.12	0.94	10.4822
Hoplophryne_rogersi	Microhylidae	Ranoidea	TJ	Terrestrial	Montane_forest	LB	smooth	smooth	23.13	34.83	15.66	1.79	4.13	6.88	5.54	0.51	0.71	10.9765
Hyalinobatrachium_fleischmanni	Centrolenidae	Hyloidea	AJ	Arboreal	Forest	FA	smooth	half	22.18	37.9	17.85	1.64	4.5	7.72	7.31	0.4	0.38	12.3791
Hyla_andersonii	Hylidae	Hyloidea	AJ	Arboreal	Forest	FA	smooth	half + T-shaped	38.68	56.49	28.3	1.8	7.41	11.69	10.83	0.69	1.05	9.90074
Hyla_cinerea	Hylidae	Hyloidea	AJ	Arboreal	Wetlands	FA	smooth	half	44.94	71.05	29.96	2.46	6.56	15.61	14.71	0.8	0.82	8.13905
Hyla_femoralis	Hylidae	Hyloidea	AJ	Arboreal	Forest	LB	smooth	ridge	34.94	51.42	24.27	2.45	5.51	11.6	9.84	0.58	0.64	8.12767
Hylorina_sylvatica	Batrachylidae	Hyloidea	WH	Terrestrial	Forest	LB	ridge	half	67.69	108.15	57.61	2.44	9.75	19.97	19.21	1.1	1.36	7.68349
Ischnocnema_gualteri	Brachycephalidae	Hyloidea	TJ	Terrestrial	Rainforest	SH	ridge	ridge + lateral	18.84	30.11	13.23	0.44	3.12	5.04	5.54	0.41	0.5	7.63932
Kalophrynus_sinensis	Microhylidae	Ranoidea	BWH	Terrestrial	Forest	FA	smooth	half	48.49	65.08	40.87	2.84	11.23	15.31	13.52	1.03	1.1	7.9972
Laliostoma_labrosum	Mantellidae	Ranoidea	TJ	Terrestrial	Open_areas	SH	ridge	ridge	72.57	104.81	48.89	2.23	12.21	22.09	21.84	1.78	1.7	8.28996
Lankanectes_corrugatus	Nyctibatrachidae	Ranoidea	AQ	Aquatic	Forest	SH	ridge	ridge	24.5	33.49	15.53	0.55	4.18	5.61	5.37	0.56	0.51	12.09
Lechriodus_melanopyga	Myobatrachidae	Neobatrachia	BWH	Terrestrial	Rainforest	LB	ridge	half + lateral	65.26	102.71	47.58	3.59	13.84	20.53	22	1.31	1.6	11.4771
Leiopelma_hamiltoni	Leiopelmatidae	Basal	WH	Terrestrial	Forest	LB	smooth	T-shaped	49.67	62.63	35.83	0.98	9.19	13.83	15.2	1.07	1.18	10.5619
Lepidobatrachus_laevis	Ceratophryidae	Hyloidea	AQ	Aquatic	Savanna	LB	smooth	ridge	94.99	103.86	73.22	5.49	18	27.69	19.16	3.12	2.56	11.5095
Leptobrachium_hasseltii	Megophryidae	Basal	WH	Terrestrial	Forest	FA	ridge	half	64.3	67.91	46.93	8.24	10.33	18.29	12.47	1.1	1.72	9.15485
Leptodactylodon_ovatus	Arthroleptidae	Ranoidea	TJ	Riparian	Forest	SH	ridge	ridge	39.84	56.35	30.53	1.14	6.6	11.86	11.58	0.86	1.33	9.04739
Leptodactylus_poecilochilus	Leptodactylidae	Hyloidea	TJ	Riparian	Forest	SH	ridge	ridge	36.6	57.39	26.02	1.33	5.43	10.58	10.24	0.88	0.89	7.63129
Leptopelis_notatus	Arthroleptidae	Ranoidea	AJ	Arboreal	Various	SH	ridge	ridge	75.91	103.05	55.16	2.23	12.76	21.89	21.42	1.7	1.64	7.95639
Limnonectes_blythii	Dicroglossidae	Ranoidea	TJ	Riparian	Rainforest	SH	ridge	ridge	77.84	130.26	53.25	2.09	11.25	19.09	20.47	1.85	1.91	6.52704
Lithobates_vibicarius	Ranidae	Ranoidea	TJ	Riparian	Montane_rainforest	SH	ridge	half	24.07	30.87	19.58	0.83	3.83	6.96	7.12	0.49	0.61	7.38823
Litoria_chloris	Pelodryadidae	Hyloidea	AJ	Arboreal	Rainforest	LB	smooth	half	63.35	89.62	42.74	4.14	9.69	19.54	16.92	1.2	1.4	9.70808
Madecassophryne_truebae	Microhylidae	Ranoidea	TJ	Terrestrial	Rainforest	LB	smooth	T-shaped	16.6	25.23	12.31	0.97	3.65	5.46	5.19	0.37	0.62	6.94284
Mantella_baroni	Mantellidae	Ranoidea	TJ	Terrestrial	Rainforest	SH	ridge	half	23.8	34.86	18.95	0.63	3.03	6.82	6.63	0.46	0.42	6.10236
Mantidactylus_curtus	Mantellidae	Ranoidea	TJ	Riparian	Open_areas	SH	ridge	half	20.66	30.37	13.57	0.54	2.81	4.53	3.89	0.42	0.4	9.72237
Megophrys_montana	Megophryidae	Basal	WH	Terrestrial	Rainforest	FA	smooth	half	38.59	47.97	30.11	3.22	5.97	12.3	9.52	0.83	1.03	8.60337
Melanobatrachus_indicus	Microhylidae	Ranoidea	WH	Terrestrial	Forest	LB	smooth	smooth	32.01	41.68	25.28	2.43	6.12	9.76	8.68	0.65	0.69	12.0047
Melanophryniscus_stelzneri	Bufonidae	Hyloidea	BWH	Terrestrial	Grassland	LB	smooth	half + Tshaped	26.94	28.95	20.4	2.75	5.54	8.11	7.01	0.62	0.75	8.97365
Micrixalus_adonis	Micrixalidae	Ranoidea	TJ	Riparian	Forest	SH	ridge	half	26.74	41.25	20.14	0.68	4.03	6.08	5.12	0.59	0.59	11.4312
Mixophyes_fasciolatus	Myobatrachidae	Neobatrachia	BWH	Terrestrial	Montane_rainforest	SH	ridge	ridge	101.16	191.98	71.77	3.27	18.44	26.74	25.9	3.07	3.03	11.0934
Nasikabatrachus_sahyadrensis	Nasikabatrachidae	Neobatrachia	BWH	Terrestrial	Forest	LB	smooth	ridge	88.85	102.43	52.62	3.98	14.65	31.38	26.89	3.32	5.2	5.89884
Natalobatrachus_bonebergi	Pyxicephalidae	Ranoidea	TJ	Riparian	Forest	SH	ridge	half	34.32	57.29	26.85	0.89	5.23	9.81	9.88	0.65	0.65	5.58657
Neobatrachus_pictus	Myobatrachidae	Neobatrachia	BWH	Terrestrial	Various	LB	smooth	half	50.29	58.24	38.28	1.97	7.9	16.05	12.83	1.23	1.77	6.08012
Niceforonia_araiodactyla	Strabomantidae	Hyloidea	TJ	Terrestrial	Shrubland	SH	ridge	half	27.24	41.8	18.72	0.56	3.99	7.46	6.6	0.56	0.69	8.47936
Nothophryne_broadleyi	Pyxicephalidae	Ranoidea	TJ	Terrestrial	Montane_forest	LB	smooth	half	23.91	37.01	17.12	0.79	4.03	7.19	7.29	0.52	0.55	8.75994
Nyctibatrachus_major	Nyctibatrachidae	Ranoidea	TJ	Riparian	Forest	SH	ridge	ridge	31.61	45.46	22.81	0.81	5.93	7.52	7.54	0.66	0.56	8.87361
Nyctimantis_rugiceps	Hylidae	Hyloidea	AJ	Arboreal	Rainforest	LB	smooth	half + lateral	62.44	98.24	47.24	3.14	10.88	19.66	19.11	1.13	1.6	10.4029
Nyctixalus_pictus	Rhacophoridae	Ranoidea	AJ	Arboreal	Forest	SH	ridge	half	38.39	60.72	32.08	0.98	6.09	10.73	10.51	0.83	0.75	5.07944
Occidozyga_laevis	Dicroglossidae	Ranoidea	AQ	Aquatic	Forest	SH	ridge	ridge	47.96	67.85	33.19	1.48	7.66	12.22	12.65	1.24	1.24	8.23351
Odontobatrachus_natator	Odontobatrachidae	Ranoidea	TJ	Riparian	Forest	SH	ridge	ridge	58.55	83.19	41.31	1.35	8.88	16.79	17.08	1.11	1.16	5.0228
Odontophrynus_americanus	Odontophryidae	Hyloidea	WH	Terrestrial	Savanna	LB	smooth	ridge	62.88	67.35	45.6	2.41	10.24	18.94	16.21	1.49	2.47	9.03716
Oophaga_pumilio	Dendrobatidae	Hyloidea	TJ	Terrestrial	Rainforest	SH	ridge	half	35.32	50.66	22.48	0.8	5.38	9.19	8.97	0.82	0.83	8.66792
Osteopilus_septentrionalis	Hylidae	Hyloidea	AJ	Arboreal	Various	FA	smooth	half	84.22	120.7	57.18	5.59	15.53	27.27	23.9	1.57	1.67	13.4437
Otophryne_robusta	Microhylidae	Ranoidea	TJ	Terrestrial	Montane_rainforest	FA	smooth	half	54.38	61.07	36.99	4.23	10.74	17.69	15.84	1.04	1.35	8.86123
Paedophryne_amauensis	Microhylidae	Ranoidea	TJ	Riparian	Forest	LB	smooth	lateral	9.45	13.52	6.01	0.73	1.72	3.08	2.43	0.22	0.22	10.7596
Paradoxophyla_palmata	Microhylidae	Ranoidea	BWH	Terrestrial	Rainforest	LB	smooth	smooth	31.19	45.57	16.92	1.65	5.23	11.25	9.63	0.72	0.67	9.6199
Parhoplophryne_usambaricus	Microhylidae	Ranoidea	BWH	Terrestrial	Forest	LB	smooth	smooth	23.25	27	16.17	1.55	3.85	7.47	6.2	0.45	0.51	9.20534
Pelobates_fuscus	Pelobatidae	Basal	BWH	Terrestrial	Various	FA	smooth	smooth	60.31	75	43.33	12.08	9.81	20.6	12.09	1.3	1.58	5.73917
Pelodytes_caucasicus	Pelodytidae	Basal	BWH	Terrestrial	Montane_forest	FA	smooth	smooth	44.53	78.15	38.39	9.44	7.86	14.85	12.12	1.16	1.87	7.68172
Petropedetes_vulpiae	Petropedetidae	Ranoidea	TJ	Terrestrial	Forest	SH	ridge	half	50.08	83.6	38.69	1.35	8.25	14.83	14.87	0.94	1.13	9.27422
Philautus_worcesteri	Rhacophoridae	Ranoidea	AJ	Arboreal	Montane_forest	SH	ridge	half	44.73	74.97	34.3	0.99	6.81	14.37	13.58	1.02	0.89	7.17573
Phlyctimantis_maculatus	Hyperoliidae	Ranoidea	WH	Riparian	Savanna	LB	ridge	half	53.68	65.7	39.98	1.81	7.55	13.11	12.99	1.32	1.28	8.11229
Phrynobatrachus_krefftii	Phrynobatrachidae	Ranoidea	TJ	Terrestrial	Montane_forest	LB	ridge	ridge	43.4	66.61	31.62	1.28	7.21	10.75	11.19	1	1.07	7.61744
Phrynomantis_annectans	Microhylidae	Ranoidea	BWH	Terrestrial	Savanna	FA	smooth	smooth	36.47	35.75	25.39	3.81	4.84	10.62	9	0.86	0.75	8.17428
Phyllobates_bicolor	Dendrobatidae	Hyloidea	TJ	Terrestrial	Rainforest	SH	ridge	half	41.81	34.73	36.57	1.07	7.15	11.33	12.24	0.87	0.86	8.55277
Phyllodytes_luteolus	Hylidae	Hyloidea	AJ	Arboreal	Forest	LB	smooth	smooth	24.26	36.29	16.88	1.09	3.93	7.34	6.64	0.48	0.57	10.956
Phyzelaphryne_miriamae	Eleutherodactylidae	Hyloidea	TJ	Terrestrial	Rainforest	SH	ridge	ridge	15.97	22.06	10.57	0.34	2.33	3.74	3.73	0.27	0.31	7.14216
Pipa_parva	Pipidae	Basal	AQ	Aquatic	Savanna	FA	lateral	lateral	37.62	52.55	21.27	9.61	6.19	15.19	12.59	0.98	0.88	4.45538
Platymantis_polillensis	Ceratobatrachidae	Ranoidea	TJ	Terrestrial	Montane_forest	SH	ridge	ridge	24.95	39.06	18.68	0.58	3.43	7.57	7.79	0.4	0.51	5.87611
Pleurodema_nebulosum	Leptodactylidae	Hyloidea	WH	Terrestrial	Grassland	LB	ridge	half	42.71	47.34	27.88	1.97	6.62	11.97	10.31	0.89	1.38	8.4309
Polypedates_macrotis	Rhacophoridae	Ranoidea	AJ	Arboreal	Forest	SH	ridge	ridge	73.05	113.39	56.51	1.72	9.56	21.1	20.45	1.25	1.32	7.54354
Poyntonia_paludicola	Pyxicephalidae	Ranoidea	BWH	Terrestrial	Shrubland	LB	ridge	half	27.5	36.24	18.36	0.84	4.06	7.76	7.94	0.57	0.72	7.92557
Probreviceps_macrodactylus	Brevicepitidae	Ranoidea	BWH	Terrestrial	Forest	FA	smooth	half	54.62	63.45	37.51	4.35	10.73	18.06	10.88	1.14	1.83	7.71668
Proceratophrys_boiei	Odontophryidae	Hyloidea	WH	Terrestrial	Forest	LB	ridge	ridge + lateral	54.81	63.39	43.58	2.27	11.27	16.18	13.97	1.24	1.57	15.835
Pseudacris_ornata	Hylidae	Hyloidea	TJ	Terrestrial	Forest	LB	smooth	smooth	33.49	49.24	23.05	1.32	4.63	10.15	9.03	0.62	0.81	7.50091
Pseudopaludicola_falcipes	Leptodactylidae	Hyloidea	TJ	Terrestrial	Grassland	SH	smooth	half	15.73	24.77	10.52	0.52	2.43	4.39	4.04	0.4	0.35	6.93417
Ptychadena_oxyrhynchus	Ptychadenidae	Ranoidea	TJ	Riparian	Savanna	SH	ridge	ridge	53.35	105.24	37.02	1.44	8.54	15.78	16.42	1.68	1.41	8.72977
Pyxicephalus_adspersus	Pyxicephalidae	Ranoidea	BWH	Terrestrial	Savanna	SH	ridge	ridge	127.95	133.75	80.39	3.87	26.91	32.49	28.79	3.78	3.25	13.0296
Rana_temporaria	Ranidae	Ranoidea	TJ	Riparian	Montane_forest	SH	ridge	ridge	79.13	120.98	53.75	2.02	9.79	24.81	24.91	2.18	2.29	4.83234
Raorchestes_resplendens	Rhacophoridae	Ranoidea	WH	Terrestrial	Forest	SH	ridge	half	27.95	32.34	19.91	0.78	3.78	7.14	6.26	0.54	0.7	7.48416
Rheobatrachus_silus	Myobatrachidae	Neobatrachia	AQ	Aquatic	Rainforest	LB	smooth	smooth + T-shaped	50.52	65.2	31.34	4.31	8.14	17.8	15.42	1.32	0.96	7.31055
Rhinoderma_darwinii	Rhinodermatidae	Hyloidea	WH	Terrestrial	Forest	LB	smooth	half	25.47	36.41	18.31	1.43	4.33	8.29	7.69	0.53	0.86	7.76455
Rhinophrynus_dorsalis	Rhinophrynidae	Basal	BWH	Terrestrial	Savanna	LB	smooth	half	45.42	49.38	30.19	3.22	6.95	16.46	13.03	2.27	2.71	9.2471
Scaphiopus_holbrookii	Scaphiopodidae	Basal	BWH	Terrestrial	Open_areas	FA	smooth	smooth	56.06	60.91	37.69	5.77	9.98	19.64	14.22	1.44	2.52	9.56941
Sclerophrys_dodsoni	Bufonidae	Hyloidea	WH	Terrestrial	Savanna	LB	half	smooth	51.73	64.99	36.43	4.95	10.84	17.06	14.92	1.12	1.45	11.4616
Seychellophryne_gardineri	Sooglossidae	Neobatrachia	TJ	Terrestrial	Forest	FA	smooth	T-shaped	12.53	16.68	7.93	0.98	2.65	4.57	3.91	0.27	0.29	10.1455
Sooglossus_sechellensis	Sooglossidae	Neobatrachia	TJ	Terrestrial	Forest	FA	smooth	T-shaped	19.69	27.61	12.15	1.14	4.03	6.01	5.17	0.37	0.37	10.6432
Spea_multiplicata	Scaphiopodidae	Basal	BWH	Terrestrial	Grassland	FA	smooth	smooth	56.06	72.39	43.68	3.39	8.88	20.93	15.95	1.27	3.91	6.00611
Spelaeophryne_methneri	Brevicepitidae	Ranoidea	BWH	Terrestrial	Forest	FA	smooth	smooth	39.36	34.6	24.05	3.16	6.16	12.31	9.45	0.8	1.23	7.51513
Stefania_scalae	Hemiphractidae	Hyloidea	AJ	Riparian	Montane_forest	SH	ridge	ridge	73.78	137.53	56.83	2.16	12.4	22.97	23.62	1.45	1.67	7.73106
Strabomantis_anomalus	Strabomantidae	Hyloidea	TJ	Terrestrial	Forest	SH	ridge	ridge	37.66	59.73	25.7	0.95	5.74	9.95	9.11	0.77	0.87	9.5746
Synapturanus_mirandaribeiroi	Microhylidae	Ranoidea	BWH	Terrestrial	Forest	LB	smooth	ridge + T-shaped	27.81	32.3	13.43	2.31	5.6	9.98	8.48	0.57	0.79	10.0408
Telmatobius_thompsoni	Telmatobiidae	Hyloidea	AQ	Aquatic	Grassland	LB	smooth	half	74.17	78.17	55.65	3.29	11.67	21.22	21.37	1.61	6.07	6.37182
Tepuihyla_rodriguezi	Hylidae	Hyloidea	AJ	Arboreal	Grassland	LB	ridge	half	38.59	58.41	27.99	1.39	5.98	11.67	11.46	0.75	0.78	9.14622
Thoropa_miliaris	Cycloramphidae	Hyloidea	TJ	Terrestrial	Forest	LB	half	ridge	66.65	115.31	51.45	4.35	14.76	20.29	19.25	1.51	4.31	10.1913
Tomopterna_delalandii	Pyxicephalidae	Ranoidea	BWH	Terrestrial	Shrubland	LB	smooth	ridge	47.58	63.58	31.45	1.64	8.09	14.09	12.55	1.1	1.31	6.00897
Tomopterna_tuberculosa	Pyxicephalidae	Ranoidea	BWH	Terrestrial	Savanna	LB	ridge	ridge	25.48	28.06	16.27	0.7	3.87	6.34	5.93	0.42	0.49	12.9426
Trachycephalus_resinifictrix	Hylidae	Hyloidea	AJ	Arboreal	Forest	LB	smooth	half + lateral	65.43	94.64	47.71	2.61	10.17	20.12	19.11	1.48	1.58	8.77673
Triprion_spinosus	Hylidae	Hyloidea	AJ	Arboreal	Montane_rainforest	FA	smooth	half	68.49	114.41	55.86	3.98	13.66	23.74	22.5	1.72	1.93	9.39423
Uperodon_systoma	Microhylidae	Ranoidea	BWH	Terrestrial	Forest	LB	smooth	half	60.02	69.36	43.57	5.79	11.3	21.89	16.06	1.73	1.85	9.05473
Walkerana_phrynoderma	Ranixalidae	Ranoidea	TJ	Terrestrial	Forest	SH	ridge	ridge	33.12	59.23	24.02	0.92	5.89	9.66	9.53	0.77	0.86	7.97357
Xenopus_calcaratus	Pipidae	Basal	AQ	Aquatic	Forest	FA	half	lateral	48.88	66.6	27.23	9.52	9.27	18.66	15.61	1.13	1.05	8.84749
Zachaenus_parvulus	Cycloramphidae	Hyloidea	TJ	Terrestrial	Forest	LB	smooth	half	30.54	39.49	19.09	1.31	6.75	10.39	9.75	0.67	0.97	9.69662
